# Supplementary material for: Osteogenesis-Related Long Noncoding RNA GAS5 as a Novel Biomarker for Osteonecrosis of Femoral Head
Source: Front Cell Dev Biol. 2022 Mar 22;10:857612. doi: 10.3389/fcell.2022.857612 (PMC8980611; doi:10.3389/fcell.2022.857612)
Supplement: Supplementary file 2 [file DataSheet4.CSV]

actor1	sp1	actor2	sp2	score
GAS5	Homo sapiens	PTEN	Homo sapiens	0.4865
GAS5	Homo sapiens	VIM	Homo sapiens	0.4668
GAS5	Homo sapiens	VEGFA	Homo sapiens	0.4564
GAS5	Homo sapiens	MALAT1	Homo sapiens	0.4244
GAS5	Homo sapiens	SLIRP	Homo sapiens	0.3881
GAS5	Homo sapiens	IL10	Homo sapiens	0.3821
GAS5	Homo sapiens	OSBPL6	Homo sapiens	0.373
GAS5	Homo sapiens	PPEF1	Homo sapiens	0.3705
GAS5	Homo sapiens	KLF2	Homo sapiens	0.3702
GAS5	Homo sapiens	SMAD3	Homo sapiens	0.3698
GAS5	Homo sapiens	MMP2	Homo sapiens	0.3691
GAS5	Homo sapiens	IGF1R	Homo sapiens	0.3418
GAS5	Homo sapiens	TGFB1	Homo sapiens	0.3389
GAS5	Homo sapiens	DIRAS3	Homo sapiens	0.3362
GAS5	Homo sapiens	TP53	Homo sapiens	0.3329
GAS5	Homo sapiens	TIAM2	Homo sapiens	0.3214
GAS5	Homo sapiens	MED9	Homo sapiens	0.3214
GAS5	Homo sapiens	ZXDA	Homo sapiens	0.3101
GAS5	Homo sapiens	ZW10	Homo sapiens	0.3101
GAS5	Homo sapiens	ZNHIT2	Homo sapiens	0.3101
GAS5	Homo sapiens	ZNF846	Homo sapiens	0.3101
GAS5	Homo sapiens	ZNF84	Homo sapiens	0.3101
GAS5	Homo sapiens	ZNF83	Homo sapiens	0.3101
GAS5	Homo sapiens	ZNF789	Homo sapiens	0.3101
GAS5	Homo sapiens	ZNF740	Homo sapiens	0.3101
GAS5	Homo sapiens	ZNF738	Homo sapiens	0.3101
GAS5	Homo sapiens	ZNF708	Homo sapiens	0.3101
GAS5	Homo sapiens	ZNF678	Homo sapiens	0.3101
GAS5	Homo sapiens	ZNF674	Homo sapiens	0.3101
GAS5	Homo sapiens	ZNF667-AS1	Homo sapiens	0.3101
GAS5	Homo sapiens	ZNF644	Homo sapiens	0.3101
GAS5	Homo sapiens	ZNF593	Homo sapiens	0.3101
GAS5	Homo sapiens	ZNF579	Homo sapiens	0.3101
GAS5	Homo sapiens	ZNF557	Homo sapiens	0.3101
GAS5	Homo sapiens	ZNF551	Homo sapiens	0.3101
GAS5	Homo sapiens	ZNF506	Homo sapiens	0.3101
GAS5	Homo sapiens	ZNF486	Homo sapiens	0.3101
GAS5	Homo sapiens	ZNF462	Homo sapiens	0.3101
GAS5	Homo sapiens	ZNF461	Homo sapiens	0.3101
GAS5	Homo sapiens	ZNF440	Homo sapiens	0.3101
GAS5	Homo sapiens	ZNF44	Homo sapiens	0.3101
GAS5	Homo sapiens	ZNF431	Homo sapiens	0.3101
GAS5	Homo sapiens	ZNF385A	Homo sapiens	0.3101
GAS5	Homo sapiens	ZNF354B	Homo sapiens	0.3101
GAS5	Homo sapiens	ZNF302	Homo sapiens	0.3101
GAS5	Homo sapiens	ZNF300	Homo sapiens	0.3101
GAS5	Homo sapiens	ZNF280B	Homo sapiens	0.3101
GAS5	Homo sapiens	ZNF267	Homo sapiens	0.3101
GAS5	Homo sapiens	ZNF264	Homo sapiens	0.3101
GAS5	Homo sapiens	ZNF24	Homo sapiens	0.3101
GAS5	Homo sapiens	ZNF227	Homo sapiens	0.3101
GAS5	Homo sapiens	ZNF136	Homo sapiens	0.3101
GAS5	Homo sapiens	ZMYM4	Homo sapiens	0.3101
GAS5	Homo sapiens	ZIK1	Homo sapiens	0.3101
GAS5	Homo sapiens	ZIC2	Homo sapiens	0.3101
GAS5	Homo sapiens	ZFYVE16	Homo sapiens	0.3101
GAS5	Homo sapiens	ZFR	Homo sapiens	0.3101
GAS5	Homo sapiens	ZFP42	Homo sapiens	0.3101
GAS5	Homo sapiens	ZDHHC8	Homo sapiens	0.3101
GAS5	Homo sapiens	ZDHHC20-IT1	Homo sapiens	0.3101
GAS5	Homo sapiens	ZCCHC13	Homo sapiens	0.3101
GAS5	Homo sapiens	ZC3H8	Homo sapiens	0.3101
GAS5	Homo sapiens	ZC3H14	Homo sapiens	0.3101
GAS5	Homo sapiens	ZBTB5	Homo sapiens	0.3101
GAS5	Homo sapiens	ZBTB22	Homo sapiens	0.3101
GAS5	Homo sapiens	ZBTB20-AS5	Homo sapiens	0.3101
GAS5	Homo sapiens	ZBTB11	Homo sapiens	0.3101
GAS5	Homo sapiens	ZBTB1	Homo sapiens	0.3101
GAS5	Homo sapiens	ZBED2	Homo sapiens	0.3101
GAS5	Homo sapiens	YTHDF3	Homo sapiens	0.3101
GAS5	Homo sapiens	YOD1	Homo sapiens	0.3101
GAS5	Homo sapiens	YME1L1	Homo sapiens	0.3101
GAS5	Homo sapiens	YLPM1	Homo sapiens	0.3101
GAS5	Homo sapiens	YBX1	Homo sapiens	0.3101
GAS5	Homo sapiens	YBEY	Homo sapiens	0.3101
GAS5	Homo sapiens	YAP1	Homo sapiens	0.3101
GAS5	Homo sapiens	XYLB	Homo sapiens	0.3101
GAS5	Homo sapiens	XK	Homo sapiens	0.3101
GAS5	Homo sapiens	XAGE1B	Homo sapiens	0.3101
GAS5	Homo sapiens	WWC2-AS2	Homo sapiens	0.3101
GAS5	Homo sapiens	WSB2	Homo sapiens	0.3101
GAS5	Homo sapiens	WNT8A	Homo sapiens	0.3101
GAS5	Homo sapiens	WNT2B	Homo sapiens	0.3101
GAS5	Homo sapiens	WNT11	Homo sapiens	0.3101
GAS5	Homo sapiens	WFIKKN1	Homo sapiens	0.3101
GAS5	Homo sapiens	WFDC6	Homo sapiens	0.3101
GAS5	Homo sapiens	WDR88	Homo sapiens	0.3101
GAS5	Homo sapiens	WDR76	Homo sapiens	0.3101
GAS5	Homo sapiens	WDR55	Homo sapiens	0.3101
GAS5	Homo sapiens	WDHD1	Homo sapiens	0.3101
GAS5	Homo sapiens	WDFY1	Homo sapiens	0.3101
GAS5	Homo sapiens	WASIR1	Homo sapiens	0.3101
GAS5	Homo sapiens	WASHC4	Homo sapiens	0.3101
GAS5	Homo sapiens	WARS2-IT1	Homo sapiens	0.3101
GAS5	Homo sapiens	VWC2L-IT1	Homo sapiens	0.3101
GAS5	Homo sapiens	VRK3	Homo sapiens	0.3101
GAS5	Homo sapiens	VRK2	Homo sapiens	0.3101
GAS5	Homo sapiens	VPS9D1-AS1	Homo sapiens	0.3101
GAS5	Homo sapiens	VPS54	Homo sapiens	0.3101
GAS5	Homo sapiens	VPS37B	Homo sapiens	0.3101
GAS5	Homo sapiens	VCX3A	Homo sapiens	0.3101
GAS5	Homo sapiens	VAV1	Homo sapiens	0.3101
GAS5	Homo sapiens	VANGL2	Homo sapiens	0.3101
GAS5	Homo sapiens	VAMP4	Homo sapiens	0.3101
GAS5	Homo sapiens	UTP20	Homo sapiens	0.3101
GAS5	Homo sapiens	UTP18	Homo sapiens	0.3101
GAS5	Homo sapiens	UTP15	Homo sapiens	0.3101
GAS5	Homo sapiens	UTP14A	Homo sapiens	0.3101
GAS5	Homo sapiens	USP7	Homo sapiens	0.3101
GAS5	Homo sapiens	USP44	Homo sapiens	0.3101
GAS5	Homo sapiens	USP4	Homo sapiens	0.3101
GAS5	Homo sapiens	USP31	Homo sapiens	0.3101
GAS5	Homo sapiens	USP14	Homo sapiens	0.3101
GAS5	Homo sapiens	USP12	Homo sapiens	0.3101
GAS5	Homo sapiens	USP10	Homo sapiens	0.3101
GAS5	Homo sapiens	USO1	Homo sapiens	0.3101
GAS5	Homo sapiens	USF3	Homo sapiens	0.3101
GAS5	Homo sapiens	USE1	Homo sapiens	0.3101
GAS5	Homo sapiens	URAD	Homo sapiens	0.3101
GAS5	Homo sapiens	UQCRHL	Homo sapiens	0.3101
GAS5	Homo sapiens	UQCRC1	Homo sapiens	0.3101
GAS5	Homo sapiens	UQCRB	Homo sapiens	0.3101
GAS5	Homo sapiens	UPRT	Homo sapiens	0.3101
GAS5	Homo sapiens	UPP2-IT1	Homo sapiens	0.3101
GAS5	Homo sapiens	UNC5B	Homo sapiens	0.3101
GAS5	Homo sapiens	UHRF1BP1	Homo sapiens	0.3101
GAS5	Homo sapiens	UGT8	Homo sapiens	0.3101
GAS5	Homo sapiens	UGT3A2	Homo sapiens	0.3101
GAS5	Homo sapiens	UGT2B7	Homo sapiens	0.3101
GAS5	Homo sapiens	UGT1A10	Homo sapiens	0.3101
GAS5	Homo sapiens	UGP2	Homo sapiens	0.3101
GAS5	Homo sapiens	UBR5	Homo sapiens	0.3101
GAS5	Homo sapiens	UBN2	Homo sapiens	0.3101
GAS5	Homo sapiens	UBE2S	Homo sapiens	0.3101
GAS5	Homo sapiens	UBE2M	Homo sapiens	0.3101
GAS5	Homo sapiens	UBE2I	Homo sapiens	0.3101
GAS5	Homo sapiens	UBE2F-SCLY	Homo sapiens	0.3101
GAS5	Homo sapiens	UBC	Homo sapiens	0.3101
GAS5	Homo sapiens	UBASH3A	Homo sapiens	0.3101
GAS5	Homo sapiens	UBAP2L	Homo sapiens	0.3101
GAS5	Homo sapiens	UBAP1	Homo sapiens	0.3101
GAS5	Homo sapiens	UBAC1	Homo sapiens	0.3101
GAS5	Homo sapiens	U2AF1	Homo sapiens	0.3101
GAS5	Homo sapiens	TYW1	Homo sapiens	0.3101
GAS5	Homo sapiens	TXNL4A	Homo sapiens	0.3101
GAS5	Homo sapiens	TXNIP	Homo sapiens	0.3101
GAS5	Homo sapiens	TUBG1	Homo sapiens	0.3101
GAS5	Homo sapiens	TTN	Homo sapiens	0.3101
GAS5	Homo sapiens	TTC22	Homo sapiens	0.3101
GAS5	Homo sapiens	TTC14	Homo sapiens	0.3101
GAS5	Homo sapiens	TSPO2	Homo sapiens	0.3101
GAS5	Homo sapiens	TSPEAR-AS2	Homo sapiens	0.3101
GAS5	Homo sapiens	TSPAN17	Homo sapiens	0.3101
GAS5	Homo sapiens	TSHZ3	Homo sapiens	0.3101
GAS5	Homo sapiens	TRPT1	Homo sapiens	0.3101
GAS5	Homo sapiens	TRPM2	Homo sapiens	0.3101
GAS5	Homo sapiens	TRPC7-AS1	Homo sapiens	0.3101
GAS5	Homo sapiens	TRPC4AP	Homo sapiens	0.3101
GAS5	Homo sapiens	TRPC4	Homo sapiens	0.3101
GAS5	Homo sapiens	TROAP	Homo sapiens	0.3101
GAS5	Homo sapiens	TRMU	Homo sapiens	0.3101
GAS5	Homo sapiens	TRMT112	Homo sapiens	0.3101
GAS5	Homo sapiens	TRIM8	Homo sapiens	0.3101
GAS5	Homo sapiens	TRIM51	Homo sapiens	0.3101
GAS5	Homo sapiens	TRIM31	Homo sapiens	0.3101
GAS5	Homo sapiens	TRIB1	Homo sapiens	0.3101
GAS5	Homo sapiens	TREX2	Homo sapiens	0.3101
GAS5	Homo sapiens	TRAV17	Homo sapiens	0.3101
GAS5	Homo sapiens	TRAM1	Homo sapiens	0.3101
GAS5	Homo sapiens	TRAF5	Homo sapiens	0.3101
GAS5	Homo sapiens	TPX2	Homo sapiens	0.3101
GAS5	Homo sapiens	TPRA1	Homo sapiens	0.3101
GAS5	Homo sapiens	TP53I11	Homo sapiens	0.3101
GAS5	Homo sapiens	TOP1MT	Homo sapiens	0.3101
GAS5	Homo sapiens	TOP1	Homo sapiens	0.3101
GAS5	Homo sapiens	TOMM20	Homo sapiens	0.3101
GAS5	Homo sapiens	TNPO1	Homo sapiens	0.3101
GAS5	Homo sapiens	TNP1	Homo sapiens	0.3101
GAS5	Homo sapiens	TNKS2	Homo sapiens	0.3101
GAS5	Homo sapiens	TNIP1	Homo sapiens	0.3101
GAS5	Homo sapiens	TNFRSF10B	Homo sapiens	0.3101
GAS5	Homo sapiens	TNFRSF10A-AS1	Homo sapiens	0.3101
GAS5	Homo sapiens	TNFRSF10A	Homo sapiens	0.3101
GAS5	Homo sapiens	TNFAIP1	Homo sapiens	0.3101
GAS5	Homo sapiens	TNF	Homo sapiens	0.3101
GAS5	Homo sapiens	TMTC3	Homo sapiens	0.3101
GAS5	Homo sapiens	TMPRSS12	Homo sapiens	0.3101
GAS5	Homo sapiens	TMPO	Homo sapiens	0.3101
GAS5	Homo sapiens	TMEM8A	Homo sapiens	0.3101
GAS5	Homo sapiens	TMEM72-AS1	Homo sapiens	0.3101
GAS5	Homo sapiens	TMEM64	Homo sapiens	0.3101
GAS5	Homo sapiens	TMEM26-AS1	Homo sapiens	0.3101
GAS5	Homo sapiens	TMEM255A	Homo sapiens	0.3101
GAS5	Homo sapiens	TMEM254	Homo sapiens	0.3101
GAS5	Homo sapiens	TMEM225B	Homo sapiens	0.3101
GAS5	Homo sapiens	TMEM177	Homo sapiens	0.3101
GAS5	Homo sapiens	TMEM161A	Homo sapiens	0.3101
GAS5	Homo sapiens	TMEM151A	Homo sapiens	0.3101
GAS5	Homo sapiens	TMEM150A	Homo sapiens	0.3101
GAS5	Homo sapiens	TMEM14C	Homo sapiens	0.3101
GAS5	Homo sapiens	TMEM138	Homo sapiens	0.3101
GAS5	Homo sapiens	TMEM131	Homo sapiens	0.3101
GAS5	Homo sapiens	TMEM108-AS1	Homo sapiens	0.3101
GAS5	Homo sapiens	TMEFF2	Homo sapiens	0.3101
GAS5	Homo sapiens	TMCC1	Homo sapiens	0.3101
GAS5	Homo sapiens	TM4SF20	Homo sapiens	0.3101
GAS5	Homo sapiens	TM4SF18	Homo sapiens	0.3101
GAS5	Homo sapiens	TLN1	Homo sapiens	0.3101
GAS5	Homo sapiens	TLK1	Homo sapiens	0.3101
GAS5	Homo sapiens	TLE4	Homo sapiens	0.3101
GAS5	Homo sapiens	TKT	Homo sapiens	0.3101
GAS5	Homo sapiens	TIPARP	Homo sapiens	0.3101
GAS5	Homo sapiens	TIMP1	Homo sapiens	0.3101
GAS5	Homo sapiens	TIMM29	Homo sapiens	0.3101
GAS5	Homo sapiens	TIMELESS	Homo sapiens	0.3101
GAS5	Homo sapiens	THSD4-AS1	Homo sapiens	0.3101
GAS5	Homo sapiens	THPO	Homo sapiens	0.3101
GAS5	Homo sapiens	THOC7	Homo sapiens	0.3101
GAS5	Homo sapiens	THEG5	Homo sapiens	0.3101
GAS5	Homo sapiens	TGFBR3L	Homo sapiens	0.3101
GAS5	Homo sapiens	TGFBR1	Homo sapiens	0.3101
GAS5	Homo sapiens	TFR2	Homo sapiens	0.3101
GAS5	Homo sapiens	TFDP3	Homo sapiens	0.3101
GAS5	Homo sapiens	TFAP2A-AS1	Homo sapiens	0.3101
GAS5	Homo sapiens	TEX53	Homo sapiens	0.3101
GAS5	Homo sapiens	TEX49	Homo sapiens	0.3101
GAS5	Homo sapiens	TEX33	Homo sapiens	0.3101
GAS5	Homo sapiens	TEX28	Homo sapiens	0.3101
GAS5	Homo sapiens	TEX264	Homo sapiens	0.3101
GAS5	Homo sapiens	TEX15	Homo sapiens	0.3101
GAS5	Homo sapiens	TET2-AS1	Homo sapiens	0.3101
GAS5	Homo sapiens	TEPSIN	Homo sapiens	0.3101
GAS5	Homo sapiens	TEMN3-AS1	Homo sapiens	0.3101
GAS5	Homo sapiens	TEKT1	Homo sapiens	0.3101
GAS5	Homo sapiens	TECR	Homo sapiens	0.3101
GAS5	Homo sapiens	TEAD4	Homo sapiens	0.3101
GAS5	Homo sapiens	TDRP	Homo sapiens	0.3101
GAS5	Homo sapiens	TDRD3	Homo sapiens	0.3101
GAS5	Homo sapiens	TDP1	Homo sapiens	0.3101
GAS5	Homo sapiens	TCF7L1-IT1	Homo sapiens	0.3101
GAS5	Homo sapiens	TCERG1	Homo sapiens	0.3101
GAS5	Homo sapiens	TCEAL2	Homo sapiens	0.3101
GAS5	Homo sapiens	TCEA2	Homo sapiens	0.3101
GAS5	Homo sapiens	TC2N	Homo sapiens	0.3101
GAS5	Homo sapiens	TBX20	Homo sapiens	0.3101
GAS5	Homo sapiens	TBPL2	Homo sapiens	0.3101
GAS5	Homo sapiens	TBK1	Homo sapiens	0.3101
GAS5	Homo sapiens	TBC1D3L	Homo sapiens	0.3101
GAS5	Homo sapiens	TBC1D15	Homo sapiens	0.3101
GAS5	Homo sapiens	TAS2R8	Homo sapiens	0.3101
GAS5	Homo sapiens	TAS2R38	Homo sapiens	0.3101
GAS5	Homo sapiens	TAPT1	Homo sapiens	0.3101
GAS5	Homo sapiens	TAOK1	Homo sapiens	0.3101
GAS5	Homo sapiens	TALDO1	Homo sapiens	0.3101
GAS5	Homo sapiens	TAGLN2	Homo sapiens	0.3101
GAS5	Homo sapiens	TAF5L	Homo sapiens	0.3101
GAS5	Homo sapiens	TAF1D	Homo sapiens	0.3101
GAS5	Homo sapiens	TAF1A-AS1	Homo sapiens	0.3101
GAS5	Homo sapiens	TAF12	Homo sapiens	0.3101
GAS5	Homo sapiens	SYTL1	Homo sapiens	0.3101
GAS5	Homo sapiens	SYT5	Homo sapiens	0.3101
GAS5	Homo sapiens	SYNCRIP	Homo sapiens	0.3101
GAS5	Homo sapiens	SYN2	Homo sapiens	0.3101
GAS5	Homo sapiens	SUV39H2	Homo sapiens	0.3101
GAS5	Homo sapiens	SUSD2	Homo sapiens	0.3101
GAS5	Homo sapiens	SULF1	Homo sapiens	0.3101
GAS5	Homo sapiens	SUCO	Homo sapiens	0.3101
GAS5	Homo sapiens	SUB1	Homo sapiens	0.3101
GAS5	Homo sapiens	STXBP6	Homo sapiens	0.3101
GAS5	Homo sapiens	STXBP4	Homo sapiens	0.3101
GAS5	Homo sapiens	STX16-NPEPL1	Homo sapiens	0.3101
GAS5	Homo sapiens	STT3B	Homo sapiens	0.3101
GAS5	Homo sapiens	STRN3	Homo sapiens	0.3101
GAS5	Homo sapiens	STRIP2	Homo sapiens	0.3101
GAS5	Homo sapiens	STMN4	Homo sapiens	0.3101
GAS5	Homo sapiens	STK39	Homo sapiens	0.3101
GAS5	Homo sapiens	STC2	Homo sapiens	0.3101
GAS5	Homo sapiens	STAU2-AS1	Homo sapiens	0.3101
GAS5	Homo sapiens	ST7-AS2	Homo sapiens	0.3101
GAS5	Homo sapiens	ST7-AS1	Homo sapiens	0.3101
GAS5	Homo sapiens	ST6GALNAC3	Homo sapiens	0.3101
GAS5	Homo sapiens	ST3GAL6-AS1	Homo sapiens	0.3101
GAS5	Homo sapiens	ST3GAL5	Homo sapiens	0.3101
GAS5	Homo sapiens	ST3GAL2	Homo sapiens	0.3101
GAS5	Homo sapiens	ST14	Homo sapiens	0.3101
GAS5	Homo sapiens	SSX2IP	Homo sapiens	0.3101
GAS5	Homo sapiens	SSU72	Homo sapiens	0.3101
GAS5	Homo sapiens	SSR1	Homo sapiens	0.3101
GAS5	Homo sapiens	SSC5D	Homo sapiens	0.3101
GAS5	Homo sapiens	SS18L2	Homo sapiens	0.3101
GAS5	Homo sapiens	SRP68	Homo sapiens	0.3101
GAS5	Homo sapiens	SRP54	Homo sapiens	0.3101
GAS5	Homo sapiens	SPSB3	Homo sapiens	0.3101
GAS5	Homo sapiens	SPSB1	Homo sapiens	0.3101
GAS5	Homo sapiens	SPRY2	Homo sapiens	0.3101
GAS5	Homo sapiens	SPRR2E	Homo sapiens	0.3101
GAS5	Homo sapiens	SPINT2	Homo sapiens	0.3101
GAS5	Homo sapiens	SPINK14	Homo sapiens	0.3101
GAS5	Homo sapiens	SPINK13	Homo sapiens	0.3101
GAS5	Homo sapiens	SPIDR	Homo sapiens	0.3101
GAS5	Homo sapiens	SPESP1	Homo sapiens	0.3101
GAS5	Homo sapiens	SPEG	Homo sapiens	0.3101
GAS5	Homo sapiens	SPATC1L	Homo sapiens	0.3101
GAS5	Homo sapiens	SPATA8	Homo sapiens	0.3101
GAS5	Homo sapiens	SPATA31A7	Homo sapiens	0.3101
GAS5	Homo sapiens	SPATA31A1	Homo sapiens	0.3101
GAS5	Homo sapiens	SPATA17	Homo sapiens	0.3101
GAS5	Homo sapiens	SPANXC	Homo sapiens	0.3101
GAS5	Homo sapiens	SPAG5	Homo sapiens	0.3101
GAS5	Homo sapiens	SPACA4	Homo sapiens	0.3101
GAS5	Homo sapiens	SOX21-AS1	Homo sapiens	0.3101
GAS5	Homo sapiens	SOST	Homo sapiens	0.3101
GAS5	Homo sapiens	SON	Homo sapiens	0.3101
GAS5	Homo sapiens	SOAT1	Homo sapiens	0.3101
GAS5	Homo sapiens	SNX7	Homo sapiens	0.3101
GAS5	Homo sapiens	SNX18	Homo sapiens	0.3101
GAS5	Homo sapiens	SNX13	Homo sapiens	0.3101
GAS5	Homo sapiens	SNTA1	Homo sapiens	0.3101
GAS5	Homo sapiens	SNRPF	Homo sapiens	0.3101
GAS5	Homo sapiens	SNHG9	Homo sapiens	0.3101
GAS5	Homo sapiens	SNHG29	Homo sapiens	0.3101
GAS5	Homo sapiens	SNHG25	Homo sapiens	0.3101
GAS5	Homo sapiens	SNHG14	Homo sapiens	0.3101
GAS5	Homo sapiens	SNHG10	Homo sapiens	0.3101
GAS5	Homo sapiens	SNAPC5	Homo sapiens	0.3101
GAS5	Homo sapiens	SNAP25-AS1	Homo sapiens	0.3101
GAS5	Homo sapiens	SMUG1-AS1	Homo sapiens	0.3101
GAS5	Homo sapiens	SMN2	Homo sapiens	0.3101
GAS5	Homo sapiens	SMLR1	Homo sapiens	0.3101
GAS5	Homo sapiens	SMIM8	Homo sapiens	0.3101
GAS5	Homo sapiens	SMIM4	Homo sapiens	0.3101
GAS5	Homo sapiens	SMIM2	Homo sapiens	0.3101
GAS5	Homo sapiens	SMG7	Homo sapiens	0.3101
GAS5	Homo sapiens	SMG1	Homo sapiens	0.3101
GAS5	Homo sapiens	SMCO2	Homo sapiens	0.3101
GAS5	Homo sapiens	SMC4	Homo sapiens	0.3101
GAS5	Homo sapiens	SMARCB1	Homo sapiens	0.3101
GAS5	Homo sapiens	SMARCAD1	Homo sapiens	0.3101
GAS5	Homo sapiens	SMAD5	Homo sapiens	0.3101
GAS5	Homo sapiens	SMAD2	Homo sapiens	0.3101
GAS5	Homo sapiens	SLX4	Homo sapiens	0.3101
GAS5	Homo sapiens	SLURP1	Homo sapiens	0.3101
GAS5	Homo sapiens	SLN	Homo sapiens	0.3101
GAS5	Homo sapiens	SLCO6A1	Homo sapiens	0.3101
GAS5	Homo sapiens	SLC9A3	Homo sapiens	0.3101
GAS5	Homo sapiens	SLC9A1	Homo sapiens	0.3101
GAS5	Homo sapiens	SLC6A17	Homo sapiens	0.3101
GAS5	Homo sapiens	SLC6A11	Homo sapiens	0.3101
GAS5	Homo sapiens	SLC5A5	Homo sapiens	0.3101
GAS5	Homo sapiens	SLC5A3	Homo sapiens	0.3101
GAS5	Homo sapiens	SLC50A1	Homo sapiens	0.3101
GAS5	Homo sapiens	SLC4A4	Homo sapiens	0.3101
GAS5	Homo sapiens	SLC3A2	Homo sapiens	0.3101
GAS5	Homo sapiens	SLC39A12	Homo sapiens	0.3101
GAS5	Homo sapiens	SLC39A10	Homo sapiens	0.3101
GAS5	Homo sapiens	SLC38A1	Homo sapiens	0.3101
GAS5	Homo sapiens	SLC37A1	Homo sapiens	0.3101
GAS5	Homo sapiens	SLC35G3	Homo sapiens	0.3101
GAS5	Homo sapiens	SLC35E1	Homo sapiens	0.3101
GAS5	Homo sapiens	SLC35B2	Homo sapiens	0.3101
GAS5	Homo sapiens	SLC2A1	Homo sapiens	0.3101
GAS5	Homo sapiens	SLC26A3	Homo sapiens	0.3101
GAS5	Homo sapiens	SLC25A6	Homo sapiens	0.3101
GAS5	Homo sapiens	SLC25A44	Homo sapiens	0.3101
GAS5	Homo sapiens	SLC25A33	Homo sapiens	0.3101
GAS5	Homo sapiens	SLC25A32	Homo sapiens	0.3101
GAS5	Homo sapiens	SLC25A23	Homo sapiens	0.3101
GAS5	Homo sapiens	SLC22A6	Homo sapiens	0.3101
GAS5	Homo sapiens	SLC16A3	Homo sapiens	0.3101
GAS5	Homo sapiens	SLC16A12-AS1	Homo sapiens	0.3101
GAS5	Homo sapiens	SLC16A11	Homo sapiens	0.3101
GAS5	Homo sapiens	SLC15A4	Homo sapiens	0.3101
GAS5	Homo sapiens	SLC12A7	Homo sapiens	0.3101
GAS5	Homo sapiens	SIKE1	Homo sapiens	0.3101
GAS5	Homo sapiens	SIGLECL1	Homo sapiens	0.3101
GAS5	Homo sapiens	SIGLEC14	Homo sapiens	0.3101
GAS5	Homo sapiens	SIDT2	Homo sapiens	0.3101
GAS5	Homo sapiens	SIDT1-AS1	Homo sapiens	0.3101
GAS5	Homo sapiens	SIDT1	Homo sapiens	0.3101
GAS5	Homo sapiens	SHISA6	Homo sapiens	0.3101
GAS5	Homo sapiens	SHF	Homo sapiens	0.3101
GAS5	Homo sapiens	SHE	Homo sapiens	0.3101
GAS5	Homo sapiens	SHD	Homo sapiens	0.3101
GAS5	Homo sapiens	SH3RF1	Homo sapiens	0.3101
GAS5	Homo sapiens	SH3PXD2B	Homo sapiens	0.3101
GAS5	Homo sapiens	SH3KBP1	Homo sapiens	0.3101
GAS5	Homo sapiens	SH3GL3	Homo sapiens	0.3101
GAS5	Homo sapiens	SH2D5	Homo sapiens	0.3101
GAS5	Homo sapiens	SH2D2A	Homo sapiens	0.3101
GAS5	Homo sapiens	SGCB	Homo sapiens	0.3101
GAS5	Homo sapiens	SFXN3	Homo sapiens	0.3101
GAS5	Homo sapiens	SETX	Homo sapiens	0.3101
GAS5	Homo sapiens	SET	Homo sapiens	0.3101
GAS5	Homo sapiens	SESN1	Homo sapiens	0.3101
GAS5	Homo sapiens	SERPINB12	Homo sapiens	0.3101
GAS5	Homo sapiens	SERPINB1	Homo sapiens	0.3101
GAS5	Homo sapiens	SERP1	Homo sapiens	0.3101
GAS5	Homo sapiens	SERF1B	Homo sapiens	0.3101
GAS5	Homo sapiens	SEPT4-AS1	Homo sapiens	0.3101
GAS5	Homo sapiens	SEPHS1	Homo sapiens	0.3101
GAS5	Homo sapiens	SEMA4G	Homo sapiens	0.3101
GAS5	Homo sapiens	SELENON	Homo sapiens	0.3101
GAS5	Homo sapiens	SELENOH	Homo sapiens	0.3101
GAS5	Homo sapiens	SEC11A	Homo sapiens	0.3101
GAS5	Homo sapiens	SDR39U1	Homo sapiens	0.3101
GAS5	Homo sapiens	SDF2L1	Homo sapiens	0.3101
GAS5	Homo sapiens	SCUBE1	Homo sapiens	0.3101
GAS5	Homo sapiens	SCT	Homo sapiens	0.3101
GAS5	Homo sapiens	SCP2	Homo sapiens	0.3101
GAS5	Homo sapiens	SCNN1D	Homo sapiens	0.3101
GAS5	Homo sapiens	SCML2	Homo sapiens	0.3101
GAS5	Homo sapiens	SCMH1	Homo sapiens	0.3101
GAS5	Homo sapiens	SCLY	Homo sapiens	0.3101
GAS5	Homo sapiens	SCHLAP1	Homo sapiens	0.3101
GAS5	Homo sapiens	SCGN	Homo sapiens	0.3101
GAS5	Homo sapiens	SCGB3A1	Homo sapiens	0.3101
GAS5	Homo sapiens	SCGB1D2	Homo sapiens	0.3101
GAS5	Homo sapiens	SCD	Homo sapiens	0.3101
GAS5	Homo sapiens	SCARNA9	Homo sapiens	0.3101
GAS5	Homo sapiens	SCARB1	Homo sapiens	0.3101
GAS5	Homo sapiens	SCAP	Homo sapiens	0.3101
GAS5	Homo sapiens	SCAANT1	Homo sapiens	0.3101
GAS5	Homo sapiens	SC5D	Homo sapiens	0.3101
GAS5	Homo sapiens	SAP25	Homo sapiens	0.3101
GAS5	Homo sapiens	SAMD5	Homo sapiens	0.3101
GAS5	Homo sapiens	SALL4	Homo sapiens	0.3101
GAS5	Homo sapiens	SAFB	Homo sapiens	0.3101
GAS5	Homo sapiens	RYR1	Homo sapiens	0.3101
GAS5	Homo sapiens	RUVBL2	Homo sapiens	0.3101
GAS5	Homo sapiens	RUNX3	Homo sapiens	0.3101
GAS5	Homo sapiens	RTL5	Homo sapiens	0.3101
GAS5	Homo sapiens	RTKN2	Homo sapiens	0.3101
GAS5	Homo sapiens	RTBDN	Homo sapiens	0.3101
GAS5	Homo sapiens	RSL24D1	Homo sapiens	0.3101
GAS5	Homo sapiens	RRS1	Homo sapiens	0.3101
GAS5	Homo sapiens	RRM2B	Homo sapiens	0.3101
GAS5	Homo sapiens	RPS9	Homo sapiens	0.3101
GAS5	Homo sapiens	RPS7	Homo sapiens	0.3101
GAS5	Homo sapiens	RPS6	Homo sapiens	0.3101
GAS5	Homo sapiens	RPS26	Homo sapiens	0.3101
GAS5	Homo sapiens	RPS19	Homo sapiens	0.3101
GAS5	Homo sapiens	RPS18	Homo sapiens	0.3101
GAS5	Homo sapiens	RPS15A	Homo sapiens	0.3101
GAS5	Homo sapiens	RPS12	Homo sapiens	0.3101
GAS5	Homo sapiens	RPS11	Homo sapiens	0.3101
GAS5	Homo sapiens	RPN2	Homo sapiens	0.3101
GAS5	Homo sapiens	RPL9	Homo sapiens	0.3101
GAS5	Homo sapiens	RPL41	Homo sapiens	0.3101
GAS5	Homo sapiens	RPL37A	Homo sapiens	0.3101
GAS5	Homo sapiens	RPL35A	Homo sapiens	0.3101
GAS5	Homo sapiens	RPL32	Homo sapiens	0.3101
GAS5	Homo sapiens	RPL31	Homo sapiens	0.3101
GAS5	Homo sapiens	RPL27A	Homo sapiens	0.3101
GAS5	Homo sapiens	RPL24	Homo sapiens	0.3101
GAS5	Homo sapiens	RPL23	Homo sapiens	0.3101
GAS5	Homo sapiens	RPL19	Homo sapiens	0.3101
GAS5	Homo sapiens	RPL14	Homo sapiens	0.3101
GAS5	Homo sapiens	RPL13	Homo sapiens	0.3101
GAS5	Homo sapiens	RPL11	Homo sapiens	0.3101
GAS5	Homo sapiens	RPL10L	Homo sapiens	0.3101
GAS5	Homo sapiens	RPL10A	Homo sapiens	0.3101
GAS5	Homo sapiens	RP9	Homo sapiens	0.3101
GAS5	Homo sapiens	ROR2	Homo sapiens	0.3101
GAS5	Homo sapiens	ROMO1	Homo sapiens	0.3101
GAS5	Homo sapiens	RNF5	Homo sapiens	0.3101
GAS5	Homo sapiens	RNF219	Homo sapiens	0.3101
GAS5	Homo sapiens	RNF216-IT1	Homo sapiens	0.3101
GAS5	Homo sapiens	RNF20	Homo sapiens	0.3101
GAS5	Homo sapiens	RNF185	Homo sapiens	0.3101
GAS5	Homo sapiens	RNF169	Homo sapiens	0.3101
GAS5	Homo sapiens	RNF167	Homo sapiens	0.3101
GAS5	Homo sapiens	RNF146	Homo sapiens	0.3101
GAS5	Homo sapiens	RNF144B	Homo sapiens	0.3101
GAS5	Homo sapiens	RNF10	Homo sapiens	0.3101
GAS5	Homo sapiens	RNASEK-C17orf49	Homo sapiens	0.3101
GAS5	Homo sapiens	RNASE9	Homo sapiens	0.3101
GAS5	Homo sapiens	RNASE1	Homo sapiens	0.3101
GAS5	Homo sapiens	RMI2	Homo sapiens	0.3101
GAS5	Homo sapiens	RLN3	Homo sapiens	0.3101
GAS5	Homo sapiens	RIPOR3	Homo sapiens	0.3101
GAS5	Homo sapiens	RIMS3	Homo sapiens	0.3101
GAS5	Homo sapiens	RIMKLB	Homo sapiens	0.3101
GAS5	Homo sapiens	RIF1	Homo sapiens	0.3101
GAS5	Homo sapiens	RICTOR	Homo sapiens	0.3101
GAS5	Homo sapiens	RHOA	Homo sapiens	0.3101
GAS5	Homo sapiens	RGR	Homo sapiens	0.3101
GAS5	Homo sapiens	RFWD3	Homo sapiens	0.3101
GAS5	Homo sapiens	RFPL3	Homo sapiens	0.3101
GAS5	Homo sapiens	RFNG	Homo sapiens	0.3101
GAS5	Homo sapiens	RERGL	Homo sapiens	0.3101
GAS5	Homo sapiens	RENBP	Homo sapiens	0.3101
GAS5	Homo sapiens	RELA	Homo sapiens	0.3101
GAS5	Homo sapiens	RDX	Homo sapiens	0.3101
GAS5	Homo sapiens	RC3H1-IT1	Homo sapiens	0.3101
GAS5	Homo sapiens	RBP1	Homo sapiens	0.3101
GAS5	Homo sapiens	RBMY1F	Homo sapiens	0.3101
GAS5	Homo sapiens	RBM5-AS1	Homo sapiens	0.3101
GAS5	Homo sapiens	RBM46	Homo sapiens	0.3101
GAS5	Homo sapiens	RBM39	Homo sapiens	0.3101
GAS5	Homo sapiens	RBM25	Homo sapiens	0.3101
GAS5	Homo sapiens	RBM12B	Homo sapiens	0.3101
GAS5	Homo sapiens	RBBP8	Homo sapiens	0.3101
GAS5	Homo sapiens	RBAKDN	Homo sapiens	0.3101
GAS5	Homo sapiens	RASA2-IT1	Homo sapiens	0.3101
GAS5	Homo sapiens	RAPGEF6	Homo sapiens	0.3101
GAS5	Homo sapiens	RANGRF	Homo sapiens	0.3101
GAS5	Homo sapiens	RANBP1	Homo sapiens	0.3101
GAS5	Homo sapiens	RALGAPB	Homo sapiens	0.3101
GAS5	Homo sapiens	RAI1-AS1	Homo sapiens	0.3101
GAS5	Homo sapiens	RAET1E-AS1	Homo sapiens	0.3101
GAS5	Homo sapiens	RAD51AP2	Homo sapiens	0.3101
GAS5	Homo sapiens	RACK1	Homo sapiens	0.3101
GAS5	Homo sapiens	RABGAP1L	Homo sapiens	0.3101
GAS5	Homo sapiens	RAB6D	Homo sapiens	0.3101
GAS5	Homo sapiens	RAB6C	Homo sapiens	0.3101
GAS5	Homo sapiens	RAB6A	Homo sapiens	0.3101
GAS5	Homo sapiens	RAB17	Homo sapiens	0.3101
GAS5	Homo sapiens	RAB11B-AS1	Homo sapiens	0.3101
GAS5	Homo sapiens	QKI	Homo sapiens	0.3101
GAS5	Homo sapiens	PYCARD-AS1	Homo sapiens	0.3101
GAS5	Homo sapiens	PWAR6	Homo sapiens	0.3101
GAS5	Homo sapiens	PTTG2	Homo sapiens	0.3101
GAS5	Homo sapiens	PTS	Homo sapiens	0.3101
GAS5	Homo sapiens	PTPRJ	Homo sapiens	0.3101
GAS5	Homo sapiens	PTPN11	Homo sapiens	0.3101
GAS5	Homo sapiens	PTH2	Homo sapiens	0.3101
GAS5	Homo sapiens	PTGS2	Homo sapiens	0.3101
GAS5	Homo sapiens	PTGES2	Homo sapiens	0.3101
GAS5	Homo sapiens	PTCRA	Homo sapiens	0.3101
GAS5	Homo sapiens	PTCH1	Homo sapiens	0.3101
GAS5	Homo sapiens	PTAR1	Homo sapiens	0.3101
GAS5	Homo sapiens	PSME1	Homo sapiens	0.3101
GAS5	Homo sapiens	PSMD11	Homo sapiens	0.3101
GAS5	Homo sapiens	PSMC5	Homo sapiens	0.3101
GAS5	Homo sapiens	PSMB7	Homo sapiens	0.3101
GAS5	Homo sapiens	PSMB4	Homo sapiens	0.3101
GAS5	Homo sapiens	PSMB11	Homo sapiens	0.3101
GAS5	Homo sapiens	PSIP1	Homo sapiens	0.3101
GAS5	Homo sapiens	PSCA	Homo sapiens	0.3101
GAS5	Homo sapiens	PSAT1	Homo sapiens	0.3101
GAS5	Homo sapiens	PSAP	Homo sapiens	0.3101
GAS5	Homo sapiens	PRRT1B	Homo sapiens	0.3101
GAS5	Homo sapiens	PRRC2C	Homo sapiens	0.3101
GAS5	Homo sapiens	PRR34-AS1	Homo sapiens	0.3101
GAS5	Homo sapiens	PRR25	Homo sapiens	0.3101
GAS5	Homo sapiens	PRR18	Homo sapiens	0.3101
GAS5	Homo sapiens	PRPF38A	Homo sapiens	0.3101
GAS5	Homo sapiens	PROZ	Homo sapiens	0.3101
GAS5	Homo sapiens	PROSER1	Homo sapiens	0.3101
GAS5	Homo sapiens	PRODH	Homo sapiens	0.3101
GAS5	Homo sapiens	PRND	Homo sapiens	0.3101
GAS5	Homo sapiens	PRM2	Homo sapiens	0.3101
GAS5	Homo sapiens	PRM1	Homo sapiens	0.3101
GAS5	Homo sapiens	PRKCZ	Homo sapiens	0.3101
GAS5	Homo sapiens	PRKCB	Homo sapiens	0.3101
GAS5	Homo sapiens	PRKAG2-AS1	Homo sapiens	0.3101
GAS5	Homo sapiens	PRKAB2	Homo sapiens	0.3101
GAS5	Homo sapiens	PREX2	Homo sapiens	0.3101
GAS5	Homo sapiens	PREX1	Homo sapiens	0.3101
GAS5	Homo sapiens	PRELID3B	Homo sapiens	0.3101
GAS5	Homo sapiens	PRDX4	Homo sapiens	0.3101
GAS5	Homo sapiens	PRDX2	Homo sapiens	0.3101
GAS5	Homo sapiens	PRDX1	Homo sapiens	0.3101
GAS5	Homo sapiens	PRDM2	Homo sapiens	0.3101
GAS5	Homo sapiens	PRAMEF11	Homo sapiens	0.3101
GAS5	Homo sapiens	PRAMEF10	Homo sapiens	0.3101
GAS5	Homo sapiens	PRAC2	Homo sapiens	0.3101
GAS5	Homo sapiens	PPT2	Homo sapiens	0.3101
GAS5	Homo sapiens	PPP6C	Homo sapiens	0.3101
GAS5	Homo sapiens	PPP4C	Homo sapiens	0.3101
GAS5	Homo sapiens	PPP2R3A	Homo sapiens	0.3101
GAS5	Homo sapiens	PPP2R2D	Homo sapiens	0.3101
GAS5	Homo sapiens	PPP1R2B	Homo sapiens	0.3101
GAS5	Homo sapiens	PPP1R1B	Homo sapiens	0.3101
GAS5	Homo sapiens	PPP1R11	Homo sapiens	0.3101
GAS5	Homo sapiens	PPP1R10	Homo sapiens	0.3101
GAS5	Homo sapiens	PPOX	Homo sapiens	0.3101
GAS5	Homo sapiens	PPME1	Homo sapiens	0.3101
GAS5	Homo sapiens	PPL	Homo sapiens	0.3101
GAS5	Homo sapiens	PPIF	Homo sapiens	0.3101
GAS5	Homo sapiens	PPIA	Homo sapiens	0.3101
GAS5	Homo sapiens	PPAT	Homo sapiens	0.3101
GAS5	Homo sapiens	PPARD	Homo sapiens	0.3101
GAS5	Homo sapiens	POU6F1	Homo sapiens	0.3101
GAS5	Homo sapiens	POU2F1	Homo sapiens	0.3101
GAS5	Homo sapiens	POTEB3	Homo sapiens	0.3101
GAS5	Homo sapiens	PON1	Homo sapiens	0.3101
GAS5	Homo sapiens	POM121L12	Homo sapiens	0.3101
GAS5	Homo sapiens	POM121C	Homo sapiens	0.3101
GAS5	Homo sapiens	POM121	Homo sapiens	0.3101
GAS5	Homo sapiens	POLR3E	Homo sapiens	0.3101
GAS5	Homo sapiens	POLR3B	Homo sapiens	0.3101
GAS5	Homo sapiens	POLR2K	Homo sapiens	0.3101
GAS5	Homo sapiens	POLR2H	Homo sapiens	0.3101
GAS5	Homo sapiens	POLR2C	Homo sapiens	0.3101
GAS5	Homo sapiens	POLR2B	Homo sapiens	0.3101
GAS5	Homo sapiens	POLL	Homo sapiens	0.3101
GAS5	Homo sapiens	POLD1	Homo sapiens	0.3101
GAS5	Homo sapiens	POGLUT3	Homo sapiens	0.3101
GAS5	Homo sapiens	POGK	Homo sapiens	0.3101
GAS5	Homo sapiens	PODXL	Homo sapiens	0.3101
GAS5	Homo sapiens	PNPLA3	Homo sapiens	0.3101
GAS5	Homo sapiens	PNLIPRP3	Homo sapiens	0.3101
GAS5	Homo sapiens	PLXNB3	Homo sapiens	0.3101
GAS5	Homo sapiens	PLS1-AS1	Homo sapiens	0.3101
GAS5	Homo sapiens	PLS1	Homo sapiens	0.3101
GAS5	Homo sapiens	PLP2	Homo sapiens	0.3101
GAS5	Homo sapiens	PLN	Homo sapiens	0.3101
GAS5	Homo sapiens	PLK4	Homo sapiens	0.3101
GAS5	Homo sapiens	PLCH1-AS1	Homo sapiens	0.3101
GAS5	Homo sapiens	PLCH1	Homo sapiens	0.3101
GAS5	Homo sapiens	PLCD3	Homo sapiens	0.3101
GAS5	Homo sapiens	PLCB4	Homo sapiens	0.3101
GAS5	Homo sapiens	PLAU	Homo sapiens	0.3101
GAS5	Homo sapiens	PLAT	Homo sapiens	0.3101
GAS5	Homo sapiens	PLA2G4F	Homo sapiens	0.3101
GAS5	Homo sapiens	PLA2G4C	Homo sapiens	0.3101
GAS5	Homo sapiens	PKP2	Homo sapiens	0.3101
GAS5	Homo sapiens	PKN3	Homo sapiens	0.3101
GAS5	Homo sapiens	PKN1	Homo sapiens	0.3101
GAS5	Homo sapiens	PKM	Homo sapiens	0.3101
GAS5	Homo sapiens	PKIG	Homo sapiens	0.3101
GAS5	Homo sapiens	PKIA	Homo sapiens	0.3101
GAS5	Homo sapiens	PITPNM2-AS1	Homo sapiens	0.3101
GAS5	Homo sapiens	PITPNM1	Homo sapiens	0.3101
GAS5	Homo sapiens	PITPNA-AS1	Homo sapiens	0.3101
GAS5	Homo sapiens	PIN1	Homo sapiens	0.3101
GAS5	Homo sapiens	PIK3R3	Homo sapiens	0.3101
GAS5	Homo sapiens	PIK3R2	Homo sapiens	0.3101
GAS5	Homo sapiens	PIK3CD	Homo sapiens	0.3101
GAS5	Homo sapiens	PIK3C2A	Homo sapiens	0.3101
GAS5	Homo sapiens	PIGO	Homo sapiens	0.3101
GAS5	Homo sapiens	PIGF	Homo sapiens	0.3101
GAS5	Homo sapiens	PI4K2B	Homo sapiens	0.3101
GAS5	Homo sapiens	PHF6	Homo sapiens	0.3101
GAS5	Homo sapiens	PHF3	Homo sapiens	0.3101
GAS5	Homo sapiens	PHF2	Homo sapiens	0.3101
GAS5	Homo sapiens	PHB2	Homo sapiens	0.3101
GAS5	Homo sapiens	PHACTR2	Homo sapiens	0.3101
GAS5	Homo sapiens	PGPEP1L	Homo sapiens	0.3101
GAS5	Homo sapiens	PGK1	Homo sapiens	0.3101
GAS5	Homo sapiens	PGAM5	Homo sapiens	0.3101
GAS5	Homo sapiens	PGAM1	Homo sapiens	0.3101
GAS5	Homo sapiens	PGA3	Homo sapiens	0.3101
GAS5	Homo sapiens	PFN1	Homo sapiens	0.3101
GAS5	Homo sapiens	PFKP	Homo sapiens	0.3101
GAS5	Homo sapiens	PF4V1	Homo sapiens	0.3101
GAS5	Homo sapiens	PEX14	Homo sapiens	0.3101
GAS5	Homo sapiens	PEMT	Homo sapiens	0.3101
GAS5	Homo sapiens	PELI1	Homo sapiens	0.3101
GAS5	Homo sapiens	PEBP4	Homo sapiens	0.3101
GAS5	Homo sapiens	PDX1	Homo sapiens	0.3101
GAS5	Homo sapiens	PDLIM1	Homo sapiens	0.3101
GAS5	Homo sapiens	PDGFA	Homo sapiens	0.3101
GAS5	Homo sapiens	PDE6H	Homo sapiens	0.3101
GAS5	Homo sapiens	PDE6G	Homo sapiens	0.3101
GAS5	Homo sapiens	PDE4C	Homo sapiens	0.3101
GAS5	Homo sapiens	PDE4B	Homo sapiens	0.3101
GAS5	Homo sapiens	PDCL2	Homo sapiens	0.3101
GAS5	Homo sapiens	PCYT2	Homo sapiens	0.3101
GAS5	Homo sapiens	PCYT1B	Homo sapiens	0.3101
GAS5	Homo sapiens	PCSK6-AS1	Homo sapiens	0.3101
GAS5	Homo sapiens	PCP4L1	Homo sapiens	0.3101
GAS5	Homo sapiens	PCNX3	Homo sapiens	0.3101
GAS5	Homo sapiens	PCGF1	Homo sapiens	0.3101
GAS5	Homo sapiens	PCED1B	Homo sapiens	0.3101
GAS5	Homo sapiens	PCDHGC3	Homo sapiens	0.3101
GAS5	Homo sapiens	PCDH9-AS3	Homo sapiens	0.3101
GAS5	Homo sapiens	PCBP1	Homo sapiens	0.3101
GAS5	Homo sapiens	PCA3	Homo sapiens	0.3101
GAS5	Homo sapiens	PBX1	Homo sapiens	0.3101
GAS5	Homo sapiens	PAX9	Homo sapiens	0.3101
GAS5	Homo sapiens	PARM1	Homo sapiens	0.3101
GAS5	Homo sapiens	PARD6B	Homo sapiens	0.3101
GAS5	Homo sapiens	PARD3-AS1	Homo sapiens	0.3101
GAS5	Homo sapiens	PAPSS1	Homo sapiens	0.3101
GAS5	Homo sapiens	PAPOLB	Homo sapiens	0.3101
GAS5	Homo sapiens	PANDAR	Homo sapiens	0.3101
GAS5	Homo sapiens	PAMR1	Homo sapiens	0.3101
GAS5	Homo sapiens	PALM	Homo sapiens	0.3101
GAS5	Homo sapiens	PAK2	Homo sapiens	0.3101
GAS5	Homo sapiens	PAGE4	Homo sapiens	0.3101
GAS5	Homo sapiens	PABPN1L	Homo sapiens	0.3101
GAS5	Homo sapiens	PABPC3	Homo sapiens	0.3101
GAS5	Homo sapiens	P4HA1	Homo sapiens	0.3101
GAS5	Homo sapiens	P3H3	Homo sapiens	0.3101
GAS5	Homo sapiens	P2RX3	Homo sapiens	0.3101
GAS5	Homo sapiens	OVOL1	Homo sapiens	0.3101
GAS5	Homo sapiens	OTULIN	Homo sapiens	0.3101
GAS5	Homo sapiens	OTOG	Homo sapiens	0.3101
GAS5	Homo sapiens	OSGIN2	Homo sapiens	0.3101
GAS5	Homo sapiens	OSBPL9	Homo sapiens	0.3101
GAS5	Homo sapiens	ORMDL1	Homo sapiens	0.3101
GAS5	Homo sapiens	ORAI1	Homo sapiens	0.3101
GAS5	Homo sapiens	OR8I2	Homo sapiens	0.3101
GAS5	Homo sapiens	OR6S1	Homo sapiens	0.3101
GAS5	Homo sapiens	OR6K2	Homo sapiens	0.3101
GAS5	Homo sapiens	OR6C70	Homo sapiens	0.3101
GAS5	Homo sapiens	OR6C6	Homo sapiens	0.3101
GAS5	Homo sapiens	OR6C4	Homo sapiens	0.3101
GAS5	Homo sapiens	OR6C3	Homo sapiens	0.3101
GAS5	Homo sapiens	OR5P2	Homo sapiens	0.3101
GAS5	Homo sapiens	OR5J2	Homo sapiens	0.3101
GAS5	Homo sapiens	OR5C1	Homo sapiens	0.3101
GAS5	Homo sapiens	OR5B3	Homo sapiens	0.3101
GAS5	Homo sapiens	OR5AP2	Homo sapiens	0.3101
GAS5	Homo sapiens	OR5AL1	Homo sapiens	0.3101
GAS5	Homo sapiens	OR5AC2	Homo sapiens	0.3101
GAS5	Homo sapiens	OR56B1	Homo sapiens	0.3101
GAS5	Homo sapiens	OR52E1	Homo sapiens	0.3101
GAS5	Homo sapiens	OR51H1	Homo sapiens	0.3101
GAS5	Homo sapiens	OR51F2	Homo sapiens	0.3101
GAS5	Homo sapiens	OR51F1	Homo sapiens	0.3101
GAS5	Homo sapiens	OR51A4	Homo sapiens	0.3101
GAS5	Homo sapiens	OR4E2	Homo sapiens	0.3101
GAS5	Homo sapiens	OR4C46	Homo sapiens	0.3101
GAS5	Homo sapiens	OR4C3	Homo sapiens	0.3101
GAS5	Homo sapiens	OR4C12	Homo sapiens	0.3101
GAS5	Homo sapiens	OR2V2	Homo sapiens	0.3101
GAS5	Homo sapiens	OR1L3	Homo sapiens	0.3101
GAS5	Homo sapiens	OR14A2	Homo sapiens	0.3101
GAS5	Homo sapiens	OR13G1	Homo sapiens	0.3101
GAS5	Homo sapiens	OR13F1	Homo sapiens	0.3101
GAS5	Homo sapiens	OR12D3	Homo sapiens	0.3101
GAS5	Homo sapiens	OR11H7	Homo sapiens	0.3101
GAS5	Homo sapiens	OR10W1	Homo sapiens	0.3101
GAS5	Homo sapiens	OR10P1	Homo sapiens	0.3101
GAS5	Homo sapiens	OR10AG1	Homo sapiens	0.3101
GAS5	Homo sapiens	OR10A3	Homo sapiens	0.3101
GAS5	Homo sapiens	OPTN	Homo sapiens	0.3101
GAS5	Homo sapiens	OPCML	Homo sapiens	0.3101
GAS5	Homo sapiens	OPA1-AS1	Homo sapiens	0.3101
GAS5	Homo sapiens	ONECUT3	Homo sapiens	0.3101
GAS5	Homo sapiens	OLFML3	Homo sapiens	0.3101
GAS5	Homo sapiens	OLFM2	Homo sapiens	0.3101
GAS5	Homo sapiens	OIP5-AS1	Homo sapiens	0.3101
GAS5	Homo sapiens	OGT	Homo sapiens	0.3101
GAS5	Homo sapiens	OGFR-AS1	Homo sapiens	0.3101
GAS5	Homo sapiens	OGDH	Homo sapiens	0.3101
GAS5	Homo sapiens	OGA	Homo sapiens	0.3101
GAS5	Homo sapiens	OAZ1	Homo sapiens	0.3101
GAS5	Homo sapiens	NWD1	Homo sapiens	0.3101
GAS5	Homo sapiens	NUTF2	Homo sapiens	0.3101
GAS5	Homo sapiens	NUP188	Homo sapiens	0.3101
GAS5	Homo sapiens	NUP160	Homo sapiens	0.3101
GAS5	Homo sapiens	NUFIP2	Homo sapiens	0.3101
GAS5	Homo sapiens	NUDT9	Homo sapiens	0.3101
GAS5	Homo sapiens	NUDT7	Homo sapiens	0.3101
GAS5	Homo sapiens	NUCKS1	Homo sapiens	0.3101
GAS5	Homo sapiens	NTN5	Homo sapiens	0.3101
GAS5	Homo sapiens	NTM-AS1	Homo sapiens	0.3101
GAS5	Homo sapiens	NTHL1	Homo sapiens	0.3101
GAS5	Homo sapiens	NR2F1	Homo sapiens	0.3101
GAS5	Homo sapiens	NPS	Homo sapiens	0.3101
GAS5	Homo sapiens	NPR2	Homo sapiens	0.3101
GAS5	Homo sapiens	NPR1	Homo sapiens	0.3101
GAS5	Homo sapiens	NPIPB6	Homo sapiens	0.3101
GAS5	Homo sapiens	NPFFR1	Homo sapiens	0.3101
GAS5	Homo sapiens	NPAT	Homo sapiens	0.3101
GAS5	Homo sapiens	NOS3	Homo sapiens	0.3101
GAS5	Homo sapiens	NOP10	Homo sapiens	0.3101
GAS5	Homo sapiens	NOMO1	Homo sapiens	0.3101
GAS5	Homo sapiens	NOL7	Homo sapiens	0.3101
GAS5	Homo sapiens	NME4	Homo sapiens	0.3101
GAS5	Homo sapiens	NLRX1	Homo sapiens	0.3101
GAS5	Homo sapiens	NLRP7	Homo sapiens	0.3101
GAS5	Homo sapiens	NLRP12	Homo sapiens	0.3101
GAS5	Homo sapiens	NLK	Homo sapiens	0.3101
GAS5	Homo sapiens	NLGN3	Homo sapiens	0.3101
GAS5	Homo sapiens	NLE1	Homo sapiens	0.3101
GAS5	Homo sapiens	NKX2-6	Homo sapiens	0.3101
GAS5	Homo sapiens	NKAPL	Homo sapiens	0.3101
GAS5	Homo sapiens	NKAIN4	Homo sapiens	0.3101
GAS5	Homo sapiens	NIPAL3	Homo sapiens	0.3101
GAS5	Homo sapiens	NIPA1	Homo sapiens	0.3101
GAS5	Homo sapiens	NINJ1	Homo sapiens	0.3101
GAS5	Homo sapiens	NHSL1	Homo sapiens	0.3101
GAS5	Homo sapiens	NHLRC2	Homo sapiens	0.3101
GAS5	Homo sapiens	NFXL1	Homo sapiens	0.3101
GAS5	Homo sapiens	NFKB2	Homo sapiens	0.3101
GAS5	Homo sapiens	NEURL3	Homo sapiens	0.3101
GAS5	Homo sapiens	NEURL2	Homo sapiens	0.3101
GAS5	Homo sapiens	NEK1	Homo sapiens	0.3101
GAS5	Homo sapiens	NDUFB10	Homo sapiens	0.3101
GAS5	Homo sapiens	NDUFB1	Homo sapiens	0.3101
GAS5	Homo sapiens	NDRG1	Homo sapiens	0.3101
GAS5	Homo sapiens	NDNF	Homo sapiens	0.3101
GAS5	Homo sapiens	ND4	Homo sapiens	0.3101
GAS5	Homo sapiens	ND1	Homo sapiens	0.3101
GAS5	Homo sapiens	NCR2	Homo sapiens	0.3101
GAS5	Homo sapiens	NCKAP5-IT1	Homo sapiens	0.3101
GAS5	Homo sapiens	NCCRP1	Homo sapiens	0.3101
GAS5	Homo sapiens	NBDY	Homo sapiens	0.3101
GAS5	Homo sapiens	NAV2-IT1	Homo sapiens	0.3101
GAS5	Homo sapiens	NAV2-AS2	Homo sapiens	0.3101
GAS5	Homo sapiens	NAT2	Homo sapiens	0.3101
GAS5	Homo sapiens	NAPEPLD	Homo sapiens	0.3101
GAS5	Homo sapiens	NAPA	Homo sapiens	0.3101
GAS5	Homo sapiens	NAGA	Homo sapiens	0.3101
GAS5	Homo sapiens	NADK2	Homo sapiens	0.3101
GAS5	Homo sapiens	NACA	Homo sapiens	0.3101
GAS5	Homo sapiens	NAB2	Homo sapiens	0.3101
GAS5	Homo sapiens	NAALADL2-AS2	Homo sapiens	0.3101
GAS5	Homo sapiens	NAA25	Homo sapiens	0.3101
GAS5	Homo sapiens	MYOG	Homo sapiens	0.3101
GAS5	Homo sapiens	MYOF	Homo sapiens	0.3101
GAS5	Homo sapiens	MYO1D	Homo sapiens	0.3101
GAS5	Homo sapiens	MYO1C	Homo sapiens	0.3101
GAS5	Homo sapiens	MYL6	Homo sapiens	0.3101
GAS5	Homo sapiens	MYCBP2-AS2	Homo sapiens	0.3101
GAS5	Homo sapiens	MYBPH	Homo sapiens	0.3101
GAS5	Homo sapiens	MYBL2	Homo sapiens	0.3101
GAS5	Homo sapiens	MVB12A	Homo sapiens	0.3101
GAS5	Homo sapiens	MUSTN1	Homo sapiens	0.3101
GAS5	Homo sapiens	MUC5B	Homo sapiens	0.3101
GAS5	Homo sapiens	MUC12	Homo sapiens	0.3101
GAS5	Homo sapiens	MTR	Homo sapiens	0.3101
GAS5	Homo sapiens	MTHFD2L	Homo sapiens	0.3101
GAS5	Homo sapiens	MTHFD2	Homo sapiens	0.3101
GAS5	Homo sapiens	MTAP	Homo sapiens	0.3101
GAS5	Homo sapiens	MT1H	Homo sapiens	0.3101
GAS5	Homo sapiens	MSRB1	Homo sapiens	0.3101
GAS5	Homo sapiens	MSH2	Homo sapiens	0.3101
GAS5	Homo sapiens	MRPS34	Homo sapiens	0.3101
GAS5	Homo sapiens	MRPL37	Homo sapiens	0.3101
GAS5	Homo sapiens	MRPL17	Homo sapiens	0.3101
GAS5	Homo sapiens	MRPL14	Homo sapiens	0.3101
GAS5	Homo sapiens	MRPL13	Homo sapiens	0.3101
GAS5	Homo sapiens	MROH7-TTC4	Homo sapiens	0.3101
GAS5	Homo sapiens	MRGPRX1	Homo sapiens	0.3101
GAS5	Homo sapiens	MRGPRG-AS1	Homo sapiens	0.3101
GAS5	Homo sapiens	MRGPRG	Homo sapiens	0.3101
GAS5	Homo sapiens	MRFAP1	Homo sapiens	0.3101
GAS5	Homo sapiens	MRC2	Homo sapiens	0.3101
GAS5	Homo sapiens	MPND	Homo sapiens	0.3101
GAS5	Homo sapiens	MPHOSPH10	Homo sapiens	0.3101
GAS5	Homo sapiens	MOS	Homo sapiens	0.3101
GAS5	Homo sapiens	MORN5	Homo sapiens	0.3101
GAS5	Homo sapiens	MORF4L2	Homo sapiens	0.3101
GAS5	Homo sapiens	MORF4L1	Homo sapiens	0.3101
GAS5	Homo sapiens	MORC3	Homo sapiens	0.3101
GAS5	Homo sapiens	MOGAT3	Homo sapiens	0.3101
GAS5	Homo sapiens	MMRN1	Homo sapiens	0.3101
GAS5	Homo sapiens	MMP24OS	Homo sapiens	0.3101
GAS5	Homo sapiens	MMP16	Homo sapiens	0.3101
GAS5	Homo sapiens	MME	Homo sapiens	0.3101
GAS5	Homo sapiens	MLPH	Homo sapiens	0.3101
GAS5	Homo sapiens	MKRN1	Homo sapiens	0.3101
GAS5	Homo sapiens	MIR762HG	Homo sapiens	0.3101
GAS5	Homo sapiens	MIR663AHG	Homo sapiens	0.3101
GAS5	Homo sapiens	MIR5689HG	Homo sapiens	0.3101
GAS5	Homo sapiens	MIR548A1HG	Homo sapiens	0.3101
GAS5	Homo sapiens	MIR4432HG	Homo sapiens	0.3101
GAS5	Homo sapiens	MIR4422HG	Homo sapiens	0.3101
GAS5	Homo sapiens	MIR4300HG	Homo sapiens	0.3101
GAS5	Homo sapiens	MIR3945HG	Homo sapiens	0.3101
GAS5	Homo sapiens	MIR210HG	Homo sapiens	0.3101
GAS5	Homo sapiens	MIOS	Homo sapiens	0.3101
GAS5	Homo sapiens	MINDY4B	Homo sapiens	0.3101
GAS5	Homo sapiens	MINDY1	Homo sapiens	0.3101
GAS5	Homo sapiens	MINAR2	Homo sapiens	0.3101
GAS5	Homo sapiens	MIGA1	Homo sapiens	0.3101
GAS5	Homo sapiens	MIB1	Homo sapiens	0.3101
GAS5	Homo sapiens	MGRN1	Homo sapiens	0.3101
GAS5	Homo sapiens	MGAT4C	Homo sapiens	0.3101
GAS5	Homo sapiens	METTL4	Homo sapiens	0.3101
GAS5	Homo sapiens	MEST	Homo sapiens	0.3101
GAS5	Homo sapiens	MEGF8	Homo sapiens	0.3101
GAS5	Homo sapiens	MED25	Homo sapiens	0.3101
GAS5	Homo sapiens	MED22	Homo sapiens	0.3101
GAS5	Homo sapiens	MED12L	Homo sapiens	0.3101
GAS5	Homo sapiens	MECOM	Homo sapiens	0.3101
GAS5	Homo sapiens	ME2	Homo sapiens	0.3101
GAS5	Homo sapiens	MDH2	Homo sapiens	0.3101
GAS5	Homo sapiens	MDH1	Homo sapiens	0.3101
GAS5	Homo sapiens	MCM6	Homo sapiens	0.3101
GAS5	Homo sapiens	MBIP	Homo sapiens	0.3101
GAS5	Homo sapiens	MB	Homo sapiens	0.3101
GAS5	Homo sapiens	MATN4	Homo sapiens	0.3101
GAS5	Homo sapiens	MAST4-AS1	Homo sapiens	0.3101
GAS5	Homo sapiens	MARVELD1	Homo sapiens	0.3101
GAS5	Homo sapiens	MAPRE1	Homo sapiens	0.3101
GAS5	Homo sapiens	MAPK9	Homo sapiens	0.3101
GAS5	Homo sapiens	MAPK12	Homo sapiens	0.3101
GAS5	Homo sapiens	MAP6	Homo sapiens	0.3101
GAS5	Homo sapiens	MAP3K21	Homo sapiens	0.3101
GAS5	Homo sapiens	MAP2K3	Homo sapiens	0.3101
GAS5	Homo sapiens	MANBA	Homo sapiens	0.3101
GAS5	Homo sapiens	MAML2	Homo sapiens	0.3101
GAS5	Homo sapiens	MAGT1	Homo sapiens	0.3101
GAS5	Homo sapiens	MAGIX	Homo sapiens	0.3101
GAS5	Homo sapiens	MAGEA8	Homo sapiens	0.3101
GAS5	Homo sapiens	MAGEA5	Homo sapiens	0.3101
GAS5	Homo sapiens	LZTS2	Homo sapiens	0.3101
GAS5	Homo sapiens	LYPLAL1	Homo sapiens	0.3101
GAS5	Homo sapiens	LY6H	Homo sapiens	0.3101
GAS5	Homo sapiens	LY6G6F	Homo sapiens	0.3101
GAS5	Homo sapiens	LURAP1L	Homo sapiens	0.3101
GAS5	Homo sapiens	LTN1	Homo sapiens	0.3101
GAS5	Homo sapiens	LTBP4	Homo sapiens	0.3101
GAS5	Homo sapiens	LTA	Homo sapiens	0.3101
GAS5	Homo sapiens	LSS	Homo sapiens	0.3101
GAS5	Homo sapiens	LSM4	Homo sapiens	0.3101
GAS5	Homo sapiens	LRRC6	Homo sapiens	0.3101
GAS5	Homo sapiens	LRRC58	Homo sapiens	0.3101
GAS5	Homo sapiens	LRRC53	Homo sapiens	0.3101
GAS5	Homo sapiens	LRRC49	Homo sapiens	0.3101
GAS5	Homo sapiens	LRRC26	Homo sapiens	0.3101
GAS5	Homo sapiens	LRP2	Homo sapiens	0.3101
GAS5	Homo sapiens	LRIF1	Homo sapiens	0.3101
GAS5	Homo sapiens	LONRF1	Homo sapiens	0.3101
GAS5	Homo sapiens	LOC149373	Homo sapiens	0.3101
GAS5	Homo sapiens	LOC102724488	Homo sapiens	0.3101
GAS5	Homo sapiens	LOC102724250	Homo sapiens	0.3101
GAS5	Homo sapiens	LNCPRESS2	Homo sapiens	0.3101
GAS5	Homo sapiens	LMO7DN	Homo sapiens	0.3101
GAS5	Homo sapiens	LMO7	Homo sapiens	0.3101
GAS5	Homo sapiens	LMNA	Homo sapiens	0.3101
GAS5	Homo sapiens	LMAN1	Homo sapiens	0.3101
GAS5	Homo sapiens	LKAAEAR1	Homo sapiens	0.3101
GAS5	Homo sapiens	LIX1L	Homo sapiens	0.3101
GAS5	Homo sapiens	LIPK	Homo sapiens	0.3101
GAS5	Homo sapiens	LINGO3	Homo sapiens	0.3101
GAS5	Homo sapiens	LINC02565	Homo sapiens	0.3101
GAS5	Homo sapiens	LINC02557	Homo sapiens	0.3101
GAS5	Homo sapiens	LINC02556	Homo sapiens	0.3101
GAS5	Homo sapiens	LINC02521	Homo sapiens	0.3101
GAS5	Homo sapiens	LINC02515	Homo sapiens	0.3101
GAS5	Homo sapiens	LINC02513	Homo sapiens	0.3101
GAS5	Homo sapiens	LINC02510	Homo sapiens	0.3101
GAS5	Homo sapiens	LINC02502	Homo sapiens	0.3101
GAS5	Homo sapiens	LINC02500	Homo sapiens	0.3101
GAS5	Homo sapiens	LINC02479	Homo sapiens	0.3101
GAS5	Homo sapiens	LINC02478	Homo sapiens	0.3101
GAS5	Homo sapiens	LINC02471	Homo sapiens	0.3101
GAS5	Homo sapiens	LINC02464	Homo sapiens	0.3101
GAS5	Homo sapiens	LINC02463	Homo sapiens	0.3101
GAS5	Homo sapiens	LINC02452	Homo sapiens	0.3101
GAS5	Homo sapiens	LINC02442	Homo sapiens	0.3101
GAS5	Homo sapiens	LINC02429	Homo sapiens	0.3101
GAS5	Homo sapiens	LINC02427	Homo sapiens	0.3101
GAS5	Homo sapiens	LINC02425	Homo sapiens	0.3101
GAS5	Homo sapiens	LINC02410	Homo sapiens	0.3101
GAS5	Homo sapiens	LINC02391	Homo sapiens	0.3101
GAS5	Homo sapiens	LINC02383	Homo sapiens	0.3101
GAS5	Homo sapiens	LINC02377	Homo sapiens	0.3101
GAS5	Homo sapiens	LINC02376	Homo sapiens	0.3101
GAS5	Homo sapiens	LINC02375	Homo sapiens	0.3101
GAS5	Homo sapiens	LINC02373	Homo sapiens	0.3101
GAS5	Homo sapiens	LINC02344	Homo sapiens	0.3101
GAS5	Homo sapiens	LINC02329	Homo sapiens	0.3101
GAS5	Homo sapiens	LINC02323	Homo sapiens	0.3101
GAS5	Homo sapiens	LINC02320	Homo sapiens	0.3101
GAS5	Homo sapiens	LINC02312	Homo sapiens	0.3101
GAS5	Homo sapiens	LINC02309	Homo sapiens	0.3101
GAS5	Homo sapiens	LINC02298	Homo sapiens	0.3101
GAS5	Homo sapiens	LINC02285	Homo sapiens	0.3101
GAS5	Homo sapiens	LINC02282	Homo sapiens	0.3101
GAS5	Homo sapiens	LINC02267	Homo sapiens	0.3101
GAS5	Homo sapiens	LINC02266	Homo sapiens	0.3101
GAS5	Homo sapiens	LINC02259	Homo sapiens	0.3101
GAS5	Homo sapiens	LINC02251	Homo sapiens	0.3101
GAS5	Homo sapiens	LINC02250	Homo sapiens	0.3101
GAS5	Homo sapiens	LINC02247	Homo sapiens	0.3101
GAS5	Homo sapiens	LINC02226	Homo sapiens	0.3101
GAS5	Homo sapiens	LINC02207	Homo sapiens	0.3101
GAS5	Homo sapiens	LINC02196	Homo sapiens	0.3101
GAS5	Homo sapiens	LINC02192	Homo sapiens	0.3101
GAS5	Homo sapiens	LINC02172	Homo sapiens	0.3101
GAS5	Homo sapiens	LINC02163	Homo sapiens	0.3101
GAS5	Homo sapiens	LINC02131	Homo sapiens	0.3101
GAS5	Homo sapiens	LINC02124	Homo sapiens	0.3101
GAS5	Homo sapiens	LINC02116	Homo sapiens	0.3101
GAS5	Homo sapiens	LINC02091	Homo sapiens	0.3101
GAS5	Homo sapiens	LINC02053	Homo sapiens	0.3101
GAS5	Homo sapiens	LINC02049	Homo sapiens	0.3101
GAS5	Homo sapiens	LINC02044	Homo sapiens	0.3101
GAS5	Homo sapiens	LINC02040	Homo sapiens	0.3101
GAS5	Homo sapiens	LINC02038	Homo sapiens	0.3101
GAS5	Homo sapiens	LINC02036	Homo sapiens	0.3101
GAS5	Homo sapiens	LINC02033	Homo sapiens	0.3101
GAS5	Homo sapiens	LINC02019	Homo sapiens	0.3101
GAS5	Homo sapiens	LINC02013	Homo sapiens	0.3101
GAS5	Homo sapiens	LINC02005	Homo sapiens	0.3101
GAS5	Homo sapiens	LINC01989	Homo sapiens	0.3101
GAS5	Homo sapiens	LINC01968	Homo sapiens	0.3101
GAS5	Homo sapiens	LINC01954	Homo sapiens	0.3101
GAS5	Homo sapiens	LINC01929	Homo sapiens	0.3101
GAS5	Homo sapiens	LINC01928	Homo sapiens	0.3101
GAS5	Homo sapiens	LINC01919	Homo sapiens	0.3101
GAS5	Homo sapiens	LINC01917	Homo sapiens	0.3101
GAS5	Homo sapiens	LINC01916	Homo sapiens	0.3101
GAS5	Homo sapiens	LINC01915	Homo sapiens	0.3101
GAS5	Homo sapiens	LINC01914	Homo sapiens	0.3101
GAS5	Homo sapiens	LINC01912	Homo sapiens	0.3101
GAS5	Homo sapiens	LINC01899	Homo sapiens	0.3101
GAS5	Homo sapiens	LINC01893	Homo sapiens	0.3101
GAS5	Homo sapiens	LINC01886	Homo sapiens	0.3101
GAS5	Homo sapiens	LINC01881	Homo sapiens	0.3101
GAS5	Homo sapiens	LINC01878	Homo sapiens	0.3101
GAS5	Homo sapiens	LINC01864	Homo sapiens	0.3101
GAS5	Homo sapiens	LINC01831	Homo sapiens	0.3101
GAS5	Homo sapiens	LINC01825	Homo sapiens	0.3101
GAS5	Homo sapiens	LINC01820	Homo sapiens	0.3101
GAS5	Homo sapiens	LINC01807	Homo sapiens	0.3101
GAS5	Homo sapiens	LINC01806	Homo sapiens	0.3101
GAS5	Homo sapiens	LINC01795	Homo sapiens	0.3101
GAS5	Homo sapiens	LINC01783	Homo sapiens	0.3101
GAS5	Homo sapiens	LINC01764	Homo sapiens	0.3101
GAS5	Homo sapiens	LINC01737	Homo sapiens	0.3101
GAS5	Homo sapiens	LINC01735	Homo sapiens	0.3101
GAS5	Homo sapiens	LINC01728	Homo sapiens	0.3101
GAS5	Homo sapiens	LINC01706	Homo sapiens	0.3101
GAS5	Homo sapiens	LINC01705	Homo sapiens	0.3101
GAS5	Homo sapiens	LINC01689	Homo sapiens	0.3101
GAS5	Homo sapiens	LINC01668	Homo sapiens	0.3101
GAS5	Homo sapiens	LINC01620	Homo sapiens	0.3101
GAS5	Homo sapiens	LINC01612	Homo sapiens	0.3101
GAS5	Homo sapiens	LINC01595	Homo sapiens	0.3101
GAS5	Homo sapiens	LINC01589	Homo sapiens	0.3101
GAS5	Homo sapiens	LINC01570	Homo sapiens	0.3101
GAS5	Homo sapiens	LINC01564	Homo sapiens	0.3101
GAS5	Homo sapiens	LINC01556	Homo sapiens	0.3101
GAS5	Homo sapiens	LINC01548	Homo sapiens	0.3101
GAS5	Homo sapiens	LINC01546	Homo sapiens	0.3101
GAS5	Homo sapiens	LINC01518	Homo sapiens	0.3101
GAS5	Homo sapiens	LINC01494	Homo sapiens	0.3101
GAS5	Homo sapiens	LINC01456	Homo sapiens	0.3101
GAS5	Homo sapiens	LINC01427	Homo sapiens	0.3101
GAS5	Homo sapiens	LINC01425	Homo sapiens	0.3101
GAS5	Homo sapiens	LINC01422	Homo sapiens	0.3101
GAS5	Homo sapiens	LINC01419	Homo sapiens	0.3101
GAS5	Homo sapiens	LINC01405	Homo sapiens	0.3101
GAS5	Homo sapiens	LINC01363	Homo sapiens	0.3101
GAS5	Homo sapiens	LINC01350	Homo sapiens	0.3101
GAS5	Homo sapiens	LINC01340	Homo sapiens	0.3101
GAS5	Homo sapiens	LINC01300	Homo sapiens	0.3101
GAS5	Homo sapiens	LINC01297	Homo sapiens	0.3101
GAS5	Homo sapiens	LINC01282	Homo sapiens	0.3101
GAS5	Homo sapiens	LINC01277	Homo sapiens	0.3101
GAS5	Homo sapiens	LINC01248	Homo sapiens	0.3101
GAS5	Homo sapiens	LINC01243	Homo sapiens	0.3101
GAS5	Homo sapiens	LINC01230	Homo sapiens	0.3101
GAS5	Homo sapiens	LINC01208	Homo sapiens	0.3101
GAS5	Homo sapiens	LINC01194	Homo sapiens	0.3101
GAS5	Homo sapiens	LINC01141	Homo sapiens	0.3101
GAS5	Homo sapiens	LINC01123	Homo sapiens	0.3101
GAS5	Homo sapiens	LINC01120	Homo sapiens	0.3101
GAS5	Homo sapiens	LINC01119	Homo sapiens	0.3101
GAS5	Homo sapiens	LINC01098	Homo sapiens	0.3101
GAS5	Homo sapiens	LINC01074	Homo sapiens	0.3101
GAS5	Homo sapiens	LINC01068	Homo sapiens	0.3101
GAS5	Homo sapiens	LINC01058	Homo sapiens	0.3101
GAS5	Homo sapiens	LINC01038	Homo sapiens	0.3101
GAS5	Homo sapiens	LINC01030	Homo sapiens	0.3101
GAS5	Homo sapiens	LINC01022	Homo sapiens	0.3101
GAS5	Homo sapiens	LINC01015	Homo sapiens	0.3101
GAS5	Homo sapiens	LINC01010	Homo sapiens	0.3101
GAS5	Homo sapiens	LINC00905	Homo sapiens	0.3101
GAS5	Homo sapiens	LINC00840	Homo sapiens	0.3101
GAS5	Homo sapiens	LINC00677	Homo sapiens	0.3101
GAS5	Homo sapiens	LINC00663	Homo sapiens	0.3101
GAS5	Homo sapiens	LINC00630	Homo sapiens	0.3101
GAS5	Homo sapiens	LINC00621	Homo sapiens	0.3101
GAS5	Homo sapiens	LINC00604	Homo sapiens	0.3101
GAS5	Homo sapiens	LINC00599	Homo sapiens	0.3101
GAS5	Homo sapiens	LINC00598	Homo sapiens	0.3101
GAS5	Homo sapiens	LINC00571	Homo sapiens	0.3101
GAS5	Homo sapiens	LINC00563	Homo sapiens	0.3101
GAS5	Homo sapiens	LINC00534	Homo sapiens	0.3101
GAS5	Homo sapiens	LINC00524	Homo sapiens	0.3101
GAS5	Homo sapiens	LINC00489	Homo sapiens	0.3101
GAS5	Homo sapiens	LINC00446	Homo sapiens	0.3101
GAS5	Homo sapiens	LINC00437	Homo sapiens	0.3101
GAS5	Homo sapiens	LINC00421	Homo sapiens	0.3101
GAS5	Homo sapiens	LINC00410	Homo sapiens	0.3101
GAS5	Homo sapiens	LINC00408	Homo sapiens	0.3101
GAS5	Homo sapiens	LINC00383	Homo sapiens	0.3101
GAS5	Homo sapiens	LINC00351	Homo sapiens	0.3101
GAS5	Homo sapiens	LINC00350	Homo sapiens	0.3101
GAS5	Homo sapiens	LINC00347	Homo sapiens	0.3101
GAS5	Homo sapiens	LINC00336	Homo sapiens	0.3101
GAS5	Homo sapiens	LINC00317	Homo sapiens	0.3101
GAS5	Homo sapiens	LINC00316	Homo sapiens	0.3101
GAS5	Homo sapiens	LINC00308	Homo sapiens	0.3101
GAS5	Homo sapiens	LINC00302	Homo sapiens	0.3101
GAS5	Homo sapiens	LINC00299	Homo sapiens	0.3101
GAS5	Homo sapiens	LINC00280	Homo sapiens	0.3101
GAS5	Homo sapiens	LINC00200	Homo sapiens	0.3101
GAS5	Homo sapiens	LINC00163	Homo sapiens	0.3101
GAS5	Homo sapiens	LINC00114	Homo sapiens	0.3101
GAS5	Homo sapiens	LINC00092	Homo sapiens	0.3101
GAS5	Homo sapiens	LIN9	Homo sapiens	0.3101
GAS5	Homo sapiens	LIMD1-AS1	Homo sapiens	0.3101
GAS5	Homo sapiens	LIMD1	Homo sapiens	0.3101
GAS5	Homo sapiens	LIM2	Homo sapiens	0.3101
GAS5	Homo sapiens	LILRB1-AS1	Homo sapiens	0.3101
GAS5	Homo sapiens	LHX1	Homo sapiens	0.3101
GAS5	Homo sapiens	LHFPL3	Homo sapiens	0.3101
GAS5	Homo sapiens	LGR4	Homo sapiens	0.3101
GAS5	Homo sapiens	LGALS7B	Homo sapiens	0.3101
GAS5	Homo sapiens	LGALS13	Homo sapiens	0.3101
GAS5	Homo sapiens	LENEP	Homo sapiens	0.3101
GAS5	Homo sapiens	LEF1	Homo sapiens	0.3101
GAS5	Homo sapiens	LCP1	Homo sapiens	0.3101
GAS5	Homo sapiens	LCE6A	Homo sapiens	0.3101
GAS5	Homo sapiens	LCE3E	Homo sapiens	0.3101
GAS5	Homo sapiens	LCE3C	Homo sapiens	0.3101
GAS5	Homo sapiens	LCA5L	Homo sapiens	0.3101
GAS5	Homo sapiens	LARS2-AS1	Homo sapiens	0.3101
GAS5	Homo sapiens	LARP6	Homo sapiens	0.3101
GAS5	Homo sapiens	LAMTOR4	Homo sapiens	0.3101
GAS5	Homo sapiens	LACTBL1	Homo sapiens	0.3101
GAS5	Homo sapiens	LACRT	Homo sapiens	0.3101
GAS5	Homo sapiens	L1CAM	Homo sapiens	0.3101
GAS5	Homo sapiens	KRTAP4-12	Homo sapiens	0.3101
GAS5	Homo sapiens	KRTAP27-1	Homo sapiens	0.3101
GAS5	Homo sapiens	KRTAP26-1	Homo sapiens	0.3101
GAS5	Homo sapiens	KRTAP2-3	Homo sapiens	0.3101
GAS5	Homo sapiens	KRTAP20-1	Homo sapiens	0.3101
GAS5	Homo sapiens	KRTAP19-4	Homo sapiens	0.3101
GAS5	Homo sapiens	KRTAP16-1	Homo sapiens	0.3101
GAS5	Homo sapiens	KRTAP10-12	Homo sapiens	0.3101
GAS5	Homo sapiens	KRT81	Homo sapiens	0.3101
GAS5	Homo sapiens	KRT74	Homo sapiens	0.3101
GAS5	Homo sapiens	KRT7	Homo sapiens	0.3101
GAS5	Homo sapiens	KRT15	Homo sapiens	0.3101
GAS5	Homo sapiens	KRCC1	Homo sapiens	0.3101
GAS5	Homo sapiens	KPNA7	Homo sapiens	0.3101
GAS5	Homo sapiens	KPNA4	Homo sapiens	0.3101
GAS5	Homo sapiens	KNTC1	Homo sapiens	0.3101
GAS5	Homo sapiens	KMT2E	Homo sapiens	0.3101
GAS5	Homo sapiens	KMT2A	Homo sapiens	0.3101
GAS5	Homo sapiens	KLRC3	Homo sapiens	0.3101
GAS5	Homo sapiens	KLRC1	Homo sapiens	0.3101
GAS5	Homo sapiens	KLK8	Homo sapiens	0.3101
GAS5	Homo sapiens	KLHL9	Homo sapiens	0.3101
GAS5	Homo sapiens	KLHL6	Homo sapiens	0.3101
GAS5	Homo sapiens	KLHL32	Homo sapiens	0.3101
GAS5	Homo sapiens	KLHL28	Homo sapiens	0.3101
GAS5	Homo sapiens	KLHL17	Homo sapiens	0.3101
GAS5	Homo sapiens	KLHL15	Homo sapiens	0.3101
GAS5	Homo sapiens	KLHL1	Homo sapiens	0.3101
GAS5	Homo sapiens	KLHDC1	Homo sapiens	0.3101
GAS5	Homo sapiens	KISS1R	Homo sapiens	0.3101
GAS5	Homo sapiens	KIRREL2	Homo sapiens	0.3101
GAS5	Homo sapiens	KIR3DL2	Homo sapiens	0.3101
GAS5	Homo sapiens	KIF5A	Homo sapiens	0.3101
GAS5	Homo sapiens	KIF3C	Homo sapiens	0.3101
GAS5	Homo sapiens	KIAA1614-AS1	Homo sapiens	0.3101
GAS5	Homo sapiens	KIAA0232	Homo sapiens	0.3101
GAS5	Homo sapiens	KHK	Homo sapiens	0.3101
GAS5	Homo sapiens	KHDRBS2	Homo sapiens	0.3101
GAS5	Homo sapiens	KDM5A	Homo sapiens	0.3101
GAS5	Homo sapiens	KDM3A	Homo sapiens	0.3101
GAS5	Homo sapiens	KDELR2	Homo sapiens	0.3101
GAS5	Homo sapiens	KCNQ1DN	Homo sapiens	0.3101
GAS5	Homo sapiens	KCNQ1-AS1	Homo sapiens	0.3101
GAS5	Homo sapiens	KCNMA1-AS3	Homo sapiens	0.3101
GAS5	Homo sapiens	KCNK9	Homo sapiens	0.3101
GAS5	Homo sapiens	KCNIP4-IT1	Homo sapiens	0.3101
GAS5	Homo sapiens	KCNE1	Homo sapiens	0.3101
GAS5	Homo sapiens	KCNAB1-AS2	Homo sapiens	0.3101
GAS5	Homo sapiens	KAT6A	Homo sapiens	0.3101
GAS5	Homo sapiens	JUNB	Homo sapiens	0.3101
GAS5	Homo sapiens	JMJD1C-AS1	Homo sapiens	0.3101
GAS5	Homo sapiens	JAG1	Homo sapiens	0.3101
GAS5	Homo sapiens	JADE1	Homo sapiens	0.3101
GAS5	Homo sapiens	IVL	Homo sapiens	0.3101
GAS5	Homo sapiens	ITPR3	Homo sapiens	0.3101
GAS5	Homo sapiens	ITIH3	Homo sapiens	0.3101
GAS5	Homo sapiens	ITGB5	Homo sapiens	0.3101
GAS5	Homo sapiens	ITGB3	Homo sapiens	0.3101
GAS5	Homo sapiens	ITFG1-AS1	Homo sapiens	0.3101
GAS5	Homo sapiens	ISYNA1	Homo sapiens	0.3101
GAS5	Homo sapiens	ISOC2	Homo sapiens	0.3101
GAS5	Homo sapiens	ISCU	Homo sapiens	0.3101
GAS5	Homo sapiens	IRF2BPL	Homo sapiens	0.3101
GAS5	Homo sapiens	IRF2BP2	Homo sapiens	0.3101
GAS5	Homo sapiens	IREB2	Homo sapiens	0.3101
GAS5	Homo sapiens	IQCJ	Homo sapiens	0.3101
GAS5	Homo sapiens	IPO9	Homo sapiens	0.3101
GAS5	Homo sapiens	INTS6	Homo sapiens	0.3101
GAS5	Homo sapiens	INTS2	Homo sapiens	0.3101
GAS5	Homo sapiens	INTS10	Homo sapiens	0.3101
GAS5	Homo sapiens	INSIG1	Homo sapiens	0.3101
GAS5	Homo sapiens	INKA2	Homo sapiens	0.3101
GAS5	Homo sapiens	INHBE	Homo sapiens	0.3101
GAS5	Homo sapiens	INHBA	Homo sapiens	0.3101
GAS5	Homo sapiens	IMPA2	Homo sapiens	0.3101
GAS5	Homo sapiens	IL27	Homo sapiens	0.3101
GAS5	Homo sapiens	IL25	Homo sapiens	0.3101
GAS5	Homo sapiens	IL22RA2	Homo sapiens	0.3101
GAS5	Homo sapiens	IL22RA1	Homo sapiens	0.3101
GAS5	Homo sapiens	IL21	Homo sapiens	0.3101
GAS5	Homo sapiens	IL18BP	Homo sapiens	0.3101
GAS5	Homo sapiens	IGSF21	Homo sapiens	0.3101
GAS5	Homo sapiens	IGHD	Homo sapiens	0.3101
GAS5	Homo sapiens	IGFLR1	Homo sapiens	0.3101
GAS5	Homo sapiens	IGFBP5	Homo sapiens	0.3101
GAS5	Homo sapiens	IGF2	Homo sapiens	0.3101
GAS5	Homo sapiens	IFT74-AS1	Homo sapiens	0.3101
GAS5	Homo sapiens	IFNL4	Homo sapiens	0.3101
GAS5	Homo sapiens	IFNL3	Homo sapiens	0.3101
GAS5	Homo sapiens	IFNGR1	Homo sapiens	0.3101
GAS5	Homo sapiens	IFNE	Homo sapiens	0.3101
GAS5	Homo sapiens	IFNA6	Homo sapiens	0.3101
GAS5	Homo sapiens	IFITM1	Homo sapiens	0.3101
GAS5	Homo sapiens	IDH3B	Homo sapiens	0.3101
GAS5	Homo sapiens	ID1	Homo sapiens	0.3101
GAS5	Homo sapiens	ICOS	Homo sapiens	0.3101
GAS5	Homo sapiens	ICE1	Homo sapiens	0.3101
GAS5	Homo sapiens	ICAM5	Homo sapiens	0.3101
GAS5	Homo sapiens	IARS	Homo sapiens	0.3101
GAS5	Homo sapiens	HTT-AS	Homo sapiens	0.3101
GAS5	Homo sapiens	HTR6	Homo sapiens	0.3101
GAS5	Homo sapiens	HTR1F	Homo sapiens	0.3101
GAS5	Homo sapiens	HSPH1	Homo sapiens	0.3101
GAS5	Homo sapiens	HSPB2	Homo sapiens	0.3101
GAS5	Homo sapiens	HSPA8	Homo sapiens	0.3101
GAS5	Homo sapiens	HSPA2	Homo sapiens	0.3101
GAS5	Homo sapiens	HSP90B1	Homo sapiens	0.3101
GAS5	Homo sapiens	HSP90AB1	Homo sapiens	0.3101
GAS5	Homo sapiens	HSFY2	Homo sapiens	0.3101
GAS5	Homo sapiens	HSD17B12	Homo sapiens	0.3101
GAS5	Homo sapiens	HS3ST3A1	Homo sapiens	0.3101
GAS5	Homo sapiens	HS2ST1	Homo sapiens	0.3101
GAS5	Homo sapiens	HS1BP3	Homo sapiens	0.3101
GAS5	Homo sapiens	HRC	Homo sapiens	0.3101
GAS5	Homo sapiens	HPSE	Homo sapiens	0.3101
GAS5	Homo sapiens	HOXB-AS1	Homo sapiens	0.3101
GAS5	Homo sapiens	HOXB4	Homo sapiens	0.3101
GAS5	Homo sapiens	HOXA6	Homo sapiens	0.3101
GAS5	Homo sapiens	HOXA1	Homo sapiens	0.3101
GAS5	Homo sapiens	HORMAD2-AS1	Homo sapiens	0.3101
GAS5	Homo sapiens	HNRNPH1	Homo sapiens	0.3101
GAS5	Homo sapiens	HNRNPD	Homo sapiens	0.3101
GAS5	Homo sapiens	HNRNPA2B1	Homo sapiens	0.3101
GAS5	Homo sapiens	HNF4G	Homo sapiens	0.3101
GAS5	Homo sapiens	HNF1B	Homo sapiens	0.3101
GAS5	Homo sapiens	HMX1	Homo sapiens	0.3101
GAS5	Homo sapiens	HMGXB3	Homo sapiens	0.3101
GAS5	Homo sapiens	HMGB3	Homo sapiens	0.3101
GAS5	Homo sapiens	HLA-F	Homo sapiens	0.3101
GAS5	Homo sapiens	HLA-E	Homo sapiens	0.3101
GAS5	Homo sapiens	HLA-DOB	Homo sapiens	0.3101
GAS5	Homo sapiens	HK3	Homo sapiens	0.3101
GAS5	Homo sapiens	HIST2H3A	Homo sapiens	0.3101
GAS5	Homo sapiens	HIST1H4K	Homo sapiens	0.3101
GAS5	Homo sapiens	HIST1H4E	Homo sapiens	0.3101
GAS5	Homo sapiens	HIST1H4A	Homo sapiens	0.3101
GAS5	Homo sapiens	HIST1H3F	Homo sapiens	0.3101
GAS5	Homo sapiens	HIST1H3A	Homo sapiens	0.3101
GAS5	Homo sapiens	HIST1H2AA	Homo sapiens	0.3101
GAS5	Homo sapiens	HIF1A-AS2	Homo sapiens	0.3101
GAS5	Homo sapiens	HID1	Homo sapiens	0.3101
GAS5	Homo sapiens	HEXIM1	Homo sapiens	0.3101
GAS5	Homo sapiens	HEXD	Homo sapiens	0.3101
GAS5	Homo sapiens	HEG1	Homo sapiens	0.3101
GAS5	Homo sapiens	HEATR6	Homo sapiens	0.3101
GAS5	Homo sapiens	HDGFL3	Homo sapiens	0.3101
GAS5	Homo sapiens	HCRTR2	Homo sapiens	0.3101
GAS5	Homo sapiens	HCG9	Homo sapiens	0.3101
GAS5	Homo sapiens	HCG23	Homo sapiens	0.3101
GAS5	Homo sapiens	HCG22	Homo sapiens	0.3101
GAS5	Homo sapiens	HCG21	Homo sapiens	0.3101
GAS5	Homo sapiens	HCAR3	Homo sapiens	0.3101
GAS5	Homo sapiens	HBD	Homo sapiens	0.3101
GAS5	Homo sapiens	HAX1	Homo sapiens	0.3101
GAS5	Homo sapiens	HAUS6	Homo sapiens	0.3101
GAS5	Homo sapiens	HAS3	Homo sapiens	0.3101
GAS5	Homo sapiens	HAGH	Homo sapiens	0.3101
GAS5	Homo sapiens	H3F3B	Homo sapiens	0.3101
GAS5	Homo sapiens	H2BFWT	Homo sapiens	0.3101
GAS5	Homo sapiens	H1FOO	Homo sapiens	0.3101
GAS5	Homo sapiens	GYS1	Homo sapiens	0.3101
GAS5	Homo sapiens	GYPE	Homo sapiens	0.3101
GAS5	Homo sapiens	GYG2-AS1	Homo sapiens	0.3101
GAS5	Homo sapiens	GUCY2F	Homo sapiens	0.3101
GAS5	Homo sapiens	GTPBP10	Homo sapiens	0.3101
GAS5	Homo sapiens	GTF2H2	Homo sapiens	0.3101
GAS5	Homo sapiens	GTF2B	Homo sapiens	0.3101
GAS5	Homo sapiens	GSTA1	Homo sapiens	0.3101
GAS5	Homo sapiens	GSC2	Homo sapiens	0.3101
GAS5	Homo sapiens	GRM5-AS1	Homo sapiens	0.3101
GAS5	Homo sapiens	GRK6	Homo sapiens	0.3101
GAS5	Homo sapiens	GRK5-IT1	Homo sapiens	0.3101
GAS5	Homo sapiens	GRIK5	Homo sapiens	0.3101
GAS5	Homo sapiens	GRIFIN	Homo sapiens	0.3101
GAS5	Homo sapiens	GREB1L	Homo sapiens	0.3101
GAS5	Homo sapiens	GRAMD1C	Homo sapiens	0.3101
GAS5	Homo sapiens	GPR150	Homo sapiens	0.3101
GAS5	Homo sapiens	GPR119	Homo sapiens	0.3101
GAS5	Homo sapiens	GPC4	Homo sapiens	0.3101
GAS5	Homo sapiens	GPC3	Homo sapiens	0.3101
GAS5	Homo sapiens	GPATCH2	Homo sapiens	0.3101
GAS5	Homo sapiens	GP9	Homo sapiens	0.3101
GAS5	Homo sapiens	GOT2	Homo sapiens	0.3101
GAS5	Homo sapiens	GOSR1	Homo sapiens	0.3101
GAS5	Homo sapiens	GOLT1B	Homo sapiens	0.3101
GAS5	Homo sapiens	GOLT1A	Homo sapiens	0.3101
GAS5	Homo sapiens	GOLGA8T	Homo sapiens	0.3101
GAS5	Homo sapiens	GOLGA8S	Homo sapiens	0.3101
GAS5	Homo sapiens	GOLGA8N	Homo sapiens	0.3101
GAS5	Homo sapiens	GOLGA8M	Homo sapiens	0.3101
GAS5	Homo sapiens	GOLGA8H	Homo sapiens	0.3101
GAS5	Homo sapiens	GOLGA8F	Homo sapiens	0.3101
GAS5	Homo sapiens	GOLGA6L6	Homo sapiens	0.3101
GAS5	Homo sapiens	GNG13	Homo sapiens	0.3101
GAS5	Homo sapiens	GNAT1	Homo sapiens	0.3101
GAS5	Homo sapiens	GNAI2	Homo sapiens	0.3101
GAS5	Homo sapiens	GNA12	Homo sapiens	0.3101
GAS5	Homo sapiens	GMPR2	Homo sapiens	0.3101
GAS5	Homo sapiens	GLRX2	Homo sapiens	0.3101
GAS5	Homo sapiens	GK2	Homo sapiens	0.3101
GAS5	Homo sapiens	GJC1	Homo sapiens	0.3101
GAS5	Homo sapiens	GIGYF2	Homo sapiens	0.3101
GAS5	Homo sapiens	GHDC	Homo sapiens	0.3101
GAS5	Homo sapiens	GH2	Homo sapiens	0.3101
GAS5	Homo sapiens	GH1	Homo sapiens	0.3101
GAS5	Homo sapiens	GGT1	Homo sapiens	0.3101
GAS5	Homo sapiens	GFPT2	Homo sapiens	0.3101
GAS5	Homo sapiens	GFOD2	Homo sapiens	0.3101
GAS5	Homo sapiens	GEMIN8	Homo sapiens	0.3101
GAS5	Homo sapiens	GDPD3	Homo sapiens	0.3101
GAS5	Homo sapiens	GDI2	Homo sapiens	0.3101
GAS5	Homo sapiens	GDF15	Homo sapiens	0.3101
GAS5	Homo sapiens	GDF10	Homo sapiens	0.3101
GAS5	Homo sapiens	GCNT2	Homo sapiens	0.3101
GAS5	Homo sapiens	GCKR	Homo sapiens	0.3101
GAS5	Homo sapiens	GCHFR	Homo sapiens	0.3101
GAS5	Homo sapiens	GBGT1	Homo sapiens	0.3101
GAS5	Homo sapiens	GATA2-AS1	Homo sapiens	0.3101
GAS5	Homo sapiens	GAS7	Homo sapiens	0.3101
GAS5	Homo sapiens	SNHG3	Homo sapiens	0.2566
GAS5	Homo sapiens	SLC35A4	Homo sapiens	0.2566
GAS5	Homo sapiens	SLC15A2	Homo sapiens	0.2566
GAS5	Homo sapiens	SEH1L	Homo sapiens	0.2566
GAS5	Homo sapiens	OXTR	Homo sapiens	0.2566
GAS5	Homo sapiens	NPIPB5	Homo sapiens	0.2566
GAS5	Homo sapiens	SNRNP200	Homo sapiens	0.2506
GAS5	Homo sapiens	SNHG1	Homo sapiens	0.2506
GAS5	Homo sapiens	SLC25A25-AS1	Homo sapiens	1.00E-10
GAPDH	Homo sapiens	GAS5	Homo sapiens	0.3101
GALR3	Homo sapiens	GAS5	Homo sapiens	0.3101
GALNT7	Homo sapiens	GAS5	Homo sapiens	0.3101
GALK1	Homo sapiens	GAS5	Homo sapiens	0.3101
GAL3ST2	Homo sapiens	GAS5	Homo sapiens	0.3101
GABARAPL1	Homo sapiens	GAS5	Homo sapiens	0.3101
G6PC	Homo sapiens	GAS5	Homo sapiens	0.3101
G2E3	Homo sapiens	GAS5	Homo sapiens	0.3101
FZD7	Homo sapiens	GAS5	Homo sapiens	0.3101
FZD10	Homo sapiens	GAS5	Homo sapiens	0.3101
FXYD2	Homo sapiens	GAS5	Homo sapiens	0.3101
FUOM	Homo sapiens	GAS5	Homo sapiens	0.3101
FSCN3	Homo sapiens	GAS5	Homo sapiens	0.3101
FSCN1	Homo sapiens	GAS5	Homo sapiens	0.3101
FRZB	Homo sapiens	GAS5	Homo sapiens	0.3101
FRS2	Homo sapiens	GAS5	Homo sapiens	0.3101
FPGT-TNNI3K	Homo sapiens	GAS5	Homo sapiens	0.3101
FOXN2	Homo sapiens	GAS5	Homo sapiens	0.3101
FOXF2	Homo sapiens	GAS5	Homo sapiens	0.3101
FOXD4L1	Homo sapiens	GAS5	Homo sapiens	0.3101
FOXC2-AS1	Homo sapiens	GAS5	Homo sapiens	0.3101
FOSL2	Homo sapiens	GAS5	Homo sapiens	0.3101
FOLR3	Homo sapiens	GAS5	Homo sapiens	0.3101
FNDC3A	Homo sapiens	GAS5	Homo sapiens	0.3101
FN1	Homo sapiens	GAS5	Homo sapiens	0.3101
FLYWCH2	Homo sapiens	GAS5	Homo sapiens	0.3101
FLOT2	Homo sapiens	GAS5	Homo sapiens	0.3101
FLAD1	Homo sapiens	GAS5	Homo sapiens	0.3101
FKBP10	Homo sapiens	GAS5	Homo sapiens	0.3101
FIGN	Homo sapiens	GAS5	Homo sapiens	0.3101
FIBIN	Homo sapiens	GAS5	Homo sapiens	0.3101
FGFBP3	Homo sapiens	GAS5	Homo sapiens	0.3101
FGFBP2	Homo sapiens	GAS5	Homo sapiens	0.3101
FGF9	Homo sapiens	GAS5	Homo sapiens	0.3101
FGF14-AS1	Homo sapiens	GAS5	Homo sapiens	0.3101
FGF10-AS1	Homo sapiens	GAS5	Homo sapiens	0.3101
FGF1	Homo sapiens	GAS5	Homo sapiens	0.3187
FGD5	Homo sapiens	GAS5	Homo sapiens	0.3101
FFAR1	Homo sapiens	GAS5	Homo sapiens	0.3101
FEZF1-AS1	Homo sapiens	GAS5	Homo sapiens	0.3101
FERMT2	Homo sapiens	GAS5	Homo sapiens	0.3101
FER	Homo sapiens	GAS5	Homo sapiens	0.3101
FDFT1	Homo sapiens	GAS5	Homo sapiens	0.3101
FCSK	Homo sapiens	GAS5	Homo sapiens	0.3101
FCGR3B	Homo sapiens	GAS5	Homo sapiens	0.3101
FCGR1B	Homo sapiens	GAS5	Homo sapiens	0.3101
FBXO45	Homo sapiens	GAS5	Homo sapiens	0.3101
FBXO25	Homo sapiens	GAS5	Homo sapiens	0.3101
FBLN7	Homo sapiens	GAS5	Homo sapiens	0.3101
FBH1	Homo sapiens	GAS5	Homo sapiens	0.3101
FARP2	Homo sapiens	GAS5	Homo sapiens	0.3101
FANK1-AS1	Homo sapiens	GAS5	Homo sapiens	0.3101
FAM99A	Homo sapiens	GAS5	Homo sapiens	0.3101
FAM87B	Homo sapiens	GAS5	Homo sapiens	0.3101
FAM87A	Homo sapiens	GAS5	Homo sapiens	0.3101
FAM86B2	Homo sapiens	GAS5	Homo sapiens	0.3101
FAM83G	Homo sapiens	GAS5	Homo sapiens	0.3101
FAM71B	Homo sapiens	GAS5	Homo sapiens	0.3101
FAM47A	Homo sapiens	GAS5	Homo sapiens	0.3101
FAM243B	Homo sapiens	GAS5	Homo sapiens	0.3101
FAM237A	Homo sapiens	GAS5	Homo sapiens	0.3101
FAM230E	Homo sapiens	GAS5	Homo sapiens	0.3101
FAM216A	Homo sapiens	GAS5	Homo sapiens	0.3101
FAM215A	Homo sapiens	GAS5	Homo sapiens	0.3101
FAM214A	Homo sapiens	GAS5	Homo sapiens	0.3101
FAM201A	Homo sapiens	GAS5	Homo sapiens	0.3101
FAM180B	Homo sapiens	GAS5	Homo sapiens	0.3101
FAM178B	Homo sapiens	GAS5	Homo sapiens	0.3101
FAM169A	Homo sapiens	GAS5	Homo sapiens	0.3101
FAM160B2	Homo sapiens	GAS5	Homo sapiens	0.3101
FAM156B	Homo sapiens	GAS5	Homo sapiens	0.3101
FAM126A	Homo sapiens	GAS5	Homo sapiens	0.3101
F2R	Homo sapiens	GAS5	Homo sapiens	0.3101
F13A1	Homo sapiens	GAS5	Homo sapiens	0.3101
EZR	Homo sapiens	GAS5	Homo sapiens	0.3101
EZH2	Homo sapiens	GAS5	Homo sapiens	0.3448
EXTL3	Homo sapiens	GAS5	Homo sapiens	0.3101
EXOSC6	Homo sapiens	GAS5	Homo sapiens	0.3101
EXOC3L4	Homo sapiens	GAS5	Homo sapiens	0.3101
EXOC1L	Homo sapiens	GAS5	Homo sapiens	0.3101
ETV1	Homo sapiens	GAS5	Homo sapiens	0.3101
ETS1	Homo sapiens	GAS5	Homo sapiens	0.3101
ESRG	Homo sapiens	GAS5	Homo sapiens	0.3101
ESPN	Homo sapiens	GAS5	Homo sapiens	0.3101
ESCO1	Homo sapiens	GAS5	Homo sapiens	0.3101
ERVW-1	Homo sapiens	GAS5	Homo sapiens	0.3101
ERVH48-1	Homo sapiens	GAS5	Homo sapiens	0.3101
ERP27	Homo sapiens	GAS5	Homo sapiens	0.3101
ERMP1	Homo sapiens	GAS5	Homo sapiens	0.3101
ERICH2	Homo sapiens	GAS5	Homo sapiens	0.3101
ERAS	Homo sapiens	GAS5	Homo sapiens	0.3101
EOMES	Homo sapiens	GAS5	Homo sapiens	0.3101
ENTPD7	Homo sapiens	GAS5	Homo sapiens	0.3101
ENSG00000225091.1	Homo sapiens	GAS5	Homo sapiens	0.2506
ENOX1-AS2	Homo sapiens	GAS5	Homo sapiens	0.3101
ENDOG	Homo sapiens	GAS5	Homo sapiens	0.3101
ENAH	Homo sapiens	GAS5	Homo sapiens	0.3101
EMC6	Homo sapiens	GAS5	Homo sapiens	0.3101
ELP3	Homo sapiens	GAS5	Homo sapiens	0.3101
ELOB	Homo sapiens	GAS5	Homo sapiens	0.3101
ELN-AS1	Homo sapiens	GAS5	Homo sapiens	0.3101
ELFN1-AS1	Homo sapiens	GAS5	Homo sapiens	0.3101
ELAC1	Homo sapiens	GAS5	Homo sapiens	0.3101
EIF6	Homo sapiens	GAS5	Homo sapiens	0.3101
EIF4G2	Homo sapiens	GAS5	Homo sapiens	0.3101
EIF4EBP3	Homo sapiens	GAS5	Homo sapiens	0.3101
EIF4EBP2	Homo sapiens	GAS5	Homo sapiens	0.3101
EIF4A3	Homo sapiens	GAS5	Homo sapiens	0.3101
EIF3I	Homo sapiens	GAS5	Homo sapiens	0.3101
EIF3H	Homo sapiens	GAS5	Homo sapiens	0.3101
EIF3F	Homo sapiens	GAS5	Homo sapiens	0.3101
EGLN3-AS1	Homo sapiens	GAS5	Homo sapiens	0.3101
EGLN3	Homo sapiens	GAS5	Homo sapiens	0.3101
EGFLAM-AS2	Homo sapiens	GAS5	Homo sapiens	0.3101
EFHD1	Homo sapiens	GAS5	Homo sapiens	0.3101
EFCAB2	Homo sapiens	GAS5	Homo sapiens	0.3101
EEF1D	Homo sapiens	GAS5	Homo sapiens	0.3101
EEF1A1	Homo sapiens	GAS5	Homo sapiens	0.3101
EDF1	Homo sapiens	GAS5	Homo sapiens	0.3101
EDDM3B	Homo sapiens	GAS5	Homo sapiens	0.3101
EDC3	Homo sapiens	GAS5	Homo sapiens	0.3101
ECSIT	Homo sapiens	GAS5	Homo sapiens	0.3101
ECI2	Homo sapiens	GAS5	Homo sapiens	0.3101
ECHDC1	Homo sapiens	GAS5	Homo sapiens	0.3101
ECEL1	Homo sapiens	GAS5	Homo sapiens	0.3101
EBF3	Homo sapiens	GAS5	Homo sapiens	0.3101
E2F5	Homo sapiens	GAS5	Homo sapiens	0.3101
E2F1	Homo sapiens	GAS5	Homo sapiens	0.3329
DZIP3	Homo sapiens	GAS5	Homo sapiens	0.3101
DZANK1	Homo sapiens	GAS5	Homo sapiens	0.3101
DYRK2	Homo sapiens	GAS5	Homo sapiens	0.3101
DUT	Homo sapiens	GAS5	Homo sapiens	0.3101
DUSP26	Homo sapiens	GAS5	Homo sapiens	0.3101
DUPD1	Homo sapiens	GAS5	Homo sapiens	0.3101
DUBR	Homo sapiens	GAS5	Homo sapiens	0.3101
DTNB	Homo sapiens	GAS5	Homo sapiens	0.3101
DRP2	Homo sapiens	GAS5	Homo sapiens	0.3101
DRG2	Homo sapiens	GAS5	Homo sapiens	0.3101
DPYSL4	Homo sapiens	GAS5	Homo sapiens	0.3101
DOCK5	Homo sapiens	GAS5	Homo sapiens	0.3101
DNAL4	Homo sapiens	GAS5	Homo sapiens	0.3101
DNAL1	Homo sapiens	GAS5	Homo sapiens	0.3101
DNAJC24	Homo sapiens	GAS5	Homo sapiens	0.3101
DNAJC2	Homo sapiens	GAS5	Homo sapiens	0.3101
DNAJB9	Homo sapiens	GAS5	Homo sapiens	0.3101
DNAJB5	Homo sapiens	GAS5	Homo sapiens	0.3101
DNAJB2	Homo sapiens	GAS5	Homo sapiens	0.3101
DNAJB11	Homo sapiens	GAS5	Homo sapiens	0.3101
DNAH14	Homo sapiens	GAS5	Homo sapiens	0.3101
DMRT1	Homo sapiens	GAS5	Homo sapiens	0.3101
DMBX1	Homo sapiens	GAS5	Homo sapiens	0.3101
DLX3	Homo sapiens	GAS5	Homo sapiens	0.3101
DLX1	Homo sapiens	GAS5	Homo sapiens	0.3101
DLEU2L	Homo sapiens	GAS5	Homo sapiens	0.3101
DLEU1-AS1	Homo sapiens	GAS5	Homo sapiens	0.3101
DINOL	Homo sapiens	GAS5	Homo sapiens	0.3101
DIAPH3-AS2	Homo sapiens	GAS5	Homo sapiens	0.3101
DHX9	Homo sapiens	GAS5	Homo sapiens	0.3101
DHX58	Homo sapiens	GAS5	Homo sapiens	0.3101
DHRS7B	Homo sapiens	GAS5	Homo sapiens	0.3101
DHPS	Homo sapiens	GAS5	Homo sapiens	0.3101
DGUOK-AS1	Homo sapiens	GAS5	Homo sapiens	0.3101
DGLUCY	Homo sapiens	GAS5	Homo sapiens	0.3101
DGCR12	Homo sapiens	GAS5	Homo sapiens	0.3101
DENND5B	Homo sapiens	GAS5	Homo sapiens	0.3101
DELE1	Homo sapiens	GAS5	Homo sapiens	0.3101
DEFB136	Homo sapiens	GAS5	Homo sapiens	0.3101
DEF6	Homo sapiens	GAS5	Homo sapiens	0.3101
DECR1	Homo sapiens	GAS5	Homo sapiens	0.3101
DDX21	Homo sapiens	GAS5	Homo sapiens	0.3101
DDX10	Homo sapiens	GAS5	Homo sapiens	0.3101
DDR2	Homo sapiens	GAS5	Homo sapiens	0.3101
DDOST	Homo sapiens	GAS5	Homo sapiens	0.3101
DDIAS	Homo sapiens	GAS5	Homo sapiens	0.3101
DDHD2	Homo sapiens	GAS5	Homo sapiens	0.3101
DCXR	Homo sapiens	GAS5	Homo sapiens	0.3101
DCTN5	Homo sapiens	GAS5	Homo sapiens	0.3101
DCBLD2	Homo sapiens	GAS5	Homo sapiens	0.3101
DCBLD1	Homo sapiens	GAS5	Homo sapiens	0.3101
DCAKD	Homo sapiens	GAS5	Homo sapiens	0.3101
DCAF13	Homo sapiens	GAS5	Homo sapiens	0.3101
DCAF12L1	Homo sapiens	GAS5	Homo sapiens	0.3101
DARS	Homo sapiens	GAS5	Homo sapiens	0.3101
DANCR	Homo sapiens	GAS5	Homo sapiens	0.3101
DAD1	Homo sapiens	GAS5	Homo sapiens	0.3101
DACT3	Homo sapiens	GAS5	Homo sapiens	0.3101
CYTB	Homo sapiens	GAS5	Homo sapiens	0.3101
CYP4F22	Homo sapiens	GAS5	Homo sapiens	0.3101
CYP4A11	Homo sapiens	GAS5	Homo sapiens	0.3101
CYP2A7	Homo sapiens	GAS5	Homo sapiens	0.3101
CYP17A1	Homo sapiens	GAS5	Homo sapiens	0.3101
CYLC2	Homo sapiens	GAS5	Homo sapiens	0.3101
CYC1	Homo sapiens	GAS5	Homo sapiens	0.3101
CYB5R3	Homo sapiens	GAS5	Homo sapiens	0.3101
CXXC5-AS1	Homo sapiens	GAS5	Homo sapiens	0.3101
CXXC1	Homo sapiens	GAS5	Homo sapiens	0.3101
CXorf58	Homo sapiens	GAS5	Homo sapiens	0.3101
CWC25	Homo sapiens	GAS5	Homo sapiens	0.3101
CUTA	Homo sapiens	GAS5	Homo sapiens	0.3101
CUL9	Homo sapiens	GAS5	Homo sapiens	0.3101
CTTNBP2	Homo sapiens	GAS5	Homo sapiens	0.3101
CTR9	Homo sapiens	GAS5	Homo sapiens	0.3101
CTAG1B	Homo sapiens	GAS5	Homo sapiens	0.3101
CST6	Homo sapiens	GAS5	Homo sapiens	0.3101
CST11	Homo sapiens	GAS5	Homo sapiens	0.3101
CST1	Homo sapiens	GAS5	Homo sapiens	0.3101
CSNK2A2	Homo sapiens	GAS5	Homo sapiens	0.3101
CSHL1	Homo sapiens	GAS5	Homo sapiens	0.3101
CSAG2	Homo sapiens	GAS5	Homo sapiens	0.3101
CRYGB	Homo sapiens	GAS5	Homo sapiens	0.3101
CRYBB1	Homo sapiens	GAS5	Homo sapiens	0.3101
CRYBA1	Homo sapiens	GAS5	Homo sapiens	0.3101
CRLF3	Homo sapiens	GAS5	Homo sapiens	0.3101
CRHR1	Homo sapiens	GAS5	Homo sapiens	0.3101
CREB3L2	Homo sapiens	GAS5	Homo sapiens	0.3101
CREB3L1	Homo sapiens	GAS5	Homo sapiens	0.3101
CPSF2	Homo sapiens	GAS5	Homo sapiens	0.3101
CPN2	Homo sapiens	GAS5	Homo sapiens	0.3101
CPEB1-AS1	Homo sapiens	GAS5	Homo sapiens	0.3101
CPB2-AS1	Homo sapiens	GAS5	Homo sapiens	0.3101
CPA3	Homo sapiens	GAS5	Homo sapiens	0.3101
COX8C	Homo sapiens	GAS5	Homo sapiens	0.3101
COX6A1	Homo sapiens	GAS5	Homo sapiens	0.3101
COX4I2	Homo sapiens	GAS5	Homo sapiens	0.3101
COX2	Homo sapiens	GAS5	Homo sapiens	0.3101
COX1	Homo sapiens	GAS5	Homo sapiens	0.3101
CORO1B	Homo sapiens	GAS5	Homo sapiens	0.3101
COPS5	Homo sapiens	GAS5	Homo sapiens	0.3101
COPS2	Homo sapiens	GAS5	Homo sapiens	0.3101
COL4A5	Homo sapiens	GAS5	Homo sapiens	0.3101
COL4A2-AS1	Homo sapiens	GAS5	Homo sapiens	0.3101
COL4A2	Homo sapiens	GAS5	Homo sapiens	0.3101
COG5	Homo sapiens	GAS5	Homo sapiens	0.3101
CNTNAP1	Homo sapiens	GAS5	Homo sapiens	0.3101
CNPY3	Homo sapiens	GAS5	Homo sapiens	0.3101
CNOT6	Homo sapiens	GAS5	Homo sapiens	0.3101
CNKSR2	Homo sapiens	GAS5	Homo sapiens	0.3101
CMAS	Homo sapiens	GAS5	Homo sapiens	0.3101
CLTC	Homo sapiens	GAS5	Homo sapiens	0.3101
CLSPN	Homo sapiens	GAS5	Homo sapiens	0.3101
CLIP1	Homo sapiens	GAS5	Homo sapiens	0.3101
CLINT1	Homo sapiens	GAS5	Homo sapiens	0.3101
CLIC4	Homo sapiens	GAS5	Homo sapiens	0.3101
CLEC4G	Homo sapiens	GAS5	Homo sapiens	0.3101
CLEC18C	Homo sapiens	GAS5	Homo sapiens	0.3101
CLEC18B	Homo sapiens	GAS5	Homo sapiens	0.3101
CLDN6	Homo sapiens	GAS5	Homo sapiens	0.3101
CLDN4	Homo sapiens	GAS5	Homo sapiens	0.3101
CLDN3	Homo sapiens	GAS5	Homo sapiens	0.3101
CLDN19	Homo sapiens	GAS5	Homo sapiens	0.3101
CLDN10	Homo sapiens	GAS5	Homo sapiens	0.3101
CISTR	Homo sapiens	GAS5	Homo sapiens	0.3101
CHST4	Homo sapiens	GAS5	Homo sapiens	0.3101
CHRDL2	Homo sapiens	GAS5	Homo sapiens	0.3101
CHL1-AS1	Homo sapiens	GAS5	Homo sapiens	0.3101
CHCHD6	Homo sapiens	GAS5	Homo sapiens	0.3101
CHCHD3	Homo sapiens	GAS5	Homo sapiens	0.3101
CHAC2	Homo sapiens	GAS5	Homo sapiens	0.3101
CFHR4	Homo sapiens	GAS5	Homo sapiens	0.3101
CFAP77	Homo sapiens	GAS5	Homo sapiens	0.3101
CFAP206	Homo sapiens	GAS5	Homo sapiens	0.3101
CFAP100	Homo sapiens	GAS5	Homo sapiens	0.3101
CES5A	Homo sapiens	GAS5	Homo sapiens	0.3101
CERS6-AS1	Homo sapiens	GAS5	Homo sapiens	0.3101
CERNA3	Homo sapiens	GAS5	Homo sapiens	0.3101
CEP44	Homo sapiens	GAS5	Homo sapiens	0.3101
CEP135	Homo sapiens	GAS5	Homo sapiens	0.3101
CEP128	Homo sapiens	GAS5	Homo sapiens	0.3101
CENPK	Homo sapiens	GAS5	Homo sapiens	0.3101
CENPC	Homo sapiens	GAS5	Homo sapiens	0.3101
CELA2B	Homo sapiens	GAS5	Homo sapiens	0.3101
CECR2	Homo sapiens	GAS5	Homo sapiens	0.3101
CEBPE	Homo sapiens	GAS5	Homo sapiens	0.3101
CDKN1A	Homo sapiens	GAS5	Homo sapiens	0.377
CDK6	Homo sapiens	GAS5	Homo sapiens	0.4269
CDK5R1	Homo sapiens	GAS5	Homo sapiens	0.3101
CDK16	Homo sapiens	GAS5	Homo sapiens	0.3101
CDK14	Homo sapiens	GAS5	Homo sapiens	0.3101
CDIP1	Homo sapiens	GAS5	Homo sapiens	0.3101
CDCA5	Homo sapiens	GAS5	Homo sapiens	0.3101
CDC42SE2	Homo sapiens	GAS5	Homo sapiens	0.3101
CDC42EP5	Homo sapiens	GAS5	Homo sapiens	0.3101
CDC27	Homo sapiens	GAS5	Homo sapiens	0.3101
CDC25A	Homo sapiens	GAS5	Homo sapiens	0.3101
CDC20	Homo sapiens	GAS5	Homo sapiens	0.3101
CDA	Homo sapiens	GAS5	Homo sapiens	0.3101
CD99	Homo sapiens	GAS5	Homo sapiens	0.3101
CD96	Homo sapiens	GAS5	Homo sapiens	0.3101
CD9	Homo sapiens	GAS5	Homo sapiens	0.3101
CD8B	Homo sapiens	GAS5	Homo sapiens	0.3101
CD74	Homo sapiens	GAS5	Homo sapiens	0.3101
CD70	Homo sapiens	GAS5	Homo sapiens	0.3101
CD68	Homo sapiens	GAS5	Homo sapiens	0.3101
CD44-AS1	Homo sapiens	GAS5	Homo sapiens	0.3101
CD44	Homo sapiens	GAS5	Homo sapiens	0.3101
CD302	Homo sapiens	GAS5	Homo sapiens	0.3101
CD28	Homo sapiens	GAS5	Homo sapiens	0.3101
CD24	Homo sapiens	GAS5	Homo sapiens	0.3101
CD1A	Homo sapiens	GAS5	Homo sapiens	0.3101
CCZ1B	Homo sapiens	GAS5	Homo sapiens	0.3101
CCT2	Homo sapiens	GAS5	Homo sapiens	0.3101
CCSER2	Homo sapiens	GAS5	Homo sapiens	0.3101
CCR10	Homo sapiens	GAS5	Homo sapiens	0.3101
CCNT2	Homo sapiens	GAS5	Homo sapiens	0.3101
CCNL2	Homo sapiens	GAS5	Homo sapiens	0.3101
CCNE2	Homo sapiens	GAS5	Homo sapiens	0.3101
CCND1	Homo sapiens	GAS5	Homo sapiens	0.377
CCNB1IP1	Homo sapiens	GAS5	Homo sapiens	0.3101
CCNB1	Homo sapiens	GAS5	Homo sapiens	0.3101
CCL3L1	Homo sapiens	GAS5	Homo sapiens	0.3101
CCL18	Homo sapiens	GAS5	Homo sapiens	0.3101
CCL13	Homo sapiens	GAS5	Homo sapiens	0.3101
CCHCR1	Homo sapiens	GAS5	Homo sapiens	0.3101
CCDC88B	Homo sapiens	GAS5	Homo sapiens	0.3101
CCDC85C	Homo sapiens	GAS5	Homo sapiens	0.3101
CCDC54	Homo sapiens	GAS5	Homo sapiens	0.3101
CCDC43	Homo sapiens	GAS5	Homo sapiens	0.3101
CCDC34	Homo sapiens	GAS5	Homo sapiens	0.3101
CCDC171	Homo sapiens	GAS5	Homo sapiens	0.3101
CCDC141	Homo sapiens	GAS5	Homo sapiens	0.3101
CCDC138	Homo sapiens	GAS5	Homo sapiens	0.3101
CCDC130	Homo sapiens	GAS5	Homo sapiens	0.3101
CCDC124	Homo sapiens	GAS5	Homo sapiens	0.3101
CCDC116	Homo sapiens	GAS5	Homo sapiens	0.3101
CCDC114	Homo sapiens	GAS5	Homo sapiens	0.3101
CBX5	Homo sapiens	GAS5	Homo sapiens	0.3101
CBR3-AS1	Homo sapiens	GAS5	Homo sapiens	0.3101
CBFA2T3	Homo sapiens	GAS5	Homo sapiens	0.3101
CAVIN4	Homo sapiens	GAS5	Homo sapiens	0.3101
CATSPERZ	Homo sapiens	GAS5	Homo sapiens	0.3101
CATIP-AS1	Homo sapiens	GAS5	Homo sapiens	0.3101
CASD1	Homo sapiens	GAS5	Homo sapiens	0.3101
CASC16	Homo sapiens	GAS5	Homo sapiens	0.3101
CARD19	Homo sapiens	GAS5	Homo sapiens	0.3101
CARD18	Homo sapiens	GAS5	Homo sapiens	0.3101
CARD11	Homo sapiens	GAS5	Homo sapiens	0.3101
CAPSL	Homo sapiens	GAS5	Homo sapiens	0.3101
CAPN7	Homo sapiens	GAS5	Homo sapiens	0.3101
CAPN2	Homo sapiens	GAS5	Homo sapiens	0.3101
CAND2	Homo sapiens	GAS5	Homo sapiens	0.3101
CAMTA1	Homo sapiens	GAS5	Homo sapiens	0.3101
CAMLG	Homo sapiens	GAS5	Homo sapiens	0.3101
CAMKV	Homo sapiens	GAS5	Homo sapiens	0.3101
CALR	Homo sapiens	GAS5	Homo sapiens	0.3101
CALML6	Homo sapiens	GAS5	Homo sapiens	0.3101
CALML5	Homo sapiens	GAS5	Homo sapiens	0.3101
CALHM6	Homo sapiens	GAS5	Homo sapiens	0.3101
CALHM5	Homo sapiens	GAS5	Homo sapiens	0.3101
CADM2-AS1	Homo sapiens	GAS5	Homo sapiens	0.3101
CACUL1	Homo sapiens	GAS5	Homo sapiens	0.3101
CACNA1E	Homo sapiens	GAS5	Homo sapiens	0.3101
C9orf66	Homo sapiens	GAS5	Homo sapiens	0.3101
C8orf44	Homo sapiens	GAS5	Homo sapiens	0.3101
C6orf226	Homo sapiens	GAS5	Homo sapiens	0.3101
C6orf203	Homo sapiens	GAS5	Homo sapiens	0.3101
C4orf3	Homo sapiens	GAS5	Homo sapiens	0.3101
C4BPA	Homo sapiens	GAS5	Homo sapiens	0.3101
C4B	Homo sapiens	GAS5	Homo sapiens	0.3101
C2CD4B	Homo sapiens	GAS5	Homo sapiens	0.3101
C2CD3	Homo sapiens	GAS5	Homo sapiens	0.3101
C20orf202	Homo sapiens	GAS5	Homo sapiens	0.3101
C1RL-AS1	Homo sapiens	GAS5	Homo sapiens	0.3101
C1QTNF1-AS1	Homo sapiens	GAS5	Homo sapiens	0.3101
C1QB	Homo sapiens	GAS5	Homo sapiens	0.3101
C1orf21	Homo sapiens	GAS5	Homo sapiens	0.3101
C1orf159	Homo sapiens	GAS5	Homo sapiens	0.3101
C1orf143	Homo sapiens	GAS5	Homo sapiens	0.3101
C1GALT1C1	Homo sapiens	GAS5	Homo sapiens	0.3101
C19orf48	Homo sapiens	GAS5	Homo sapiens	0.3101
C16orf90	Homo sapiens	GAS5	Homo sapiens	0.3101
C15orf54	Homo sapiens	GAS5	Homo sapiens	0.3101
C11orf98	Homo sapiens	GAS5	Homo sapiens	0.3101
C11orf52	Homo sapiens	GAS5	Homo sapiens	0.3101
C10orf99	Homo sapiens	GAS5	Homo sapiens	0.3101
C10orf62	Homo sapiens	GAS5	Homo sapiens	0.3101
C10orf105	Homo sapiens	GAS5	Homo sapiens	0.3101
BZW2	Homo sapiens	GAS5	Homo sapiens	0.3101
BUB3	Homo sapiens	GAS5	Homo sapiens	0.3101
BTN3A2	Homo sapiens	GAS5	Homo sapiens	0.3101
BTG2	Homo sapiens	GAS5	Homo sapiens	0.3101
BST2	Homo sapiens	GAS5	Homo sapiens	0.3101
BRWD1	Homo sapiens	GAS5	Homo sapiens	0.3101
BROX	Homo sapiens	GAS5	Homo sapiens	0.3101
BRIP1	Homo sapiens	GAS5	Homo sapiens	0.3101
BRCA2	Homo sapiens	GAS5	Homo sapiens	0.3101
BPIFB3	Homo sapiens	GAS5	Homo sapiens	0.3101
BOP1	Homo sapiens	GAS5	Homo sapiens	0.3101
BOLA2B	Homo sapiens	GAS5	Homo sapiens	0.3101
BOLA1	Homo sapiens	GAS5	Homo sapiens	0.3101
BOK-AS1	Homo sapiens	GAS5	Homo sapiens	0.3101
BNIP2	Homo sapiens	GAS5	Homo sapiens	0.3101
BMS1	Homo sapiens	GAS5	Homo sapiens	0.3101
BMP7-AS1	Homo sapiens	GAS5	Homo sapiens	0.3101
BMP1	Homo sapiens	GAS5	Homo sapiens	0.3101
BISPR	Homo sapiens	GAS5	Homo sapiens	0.3101
BIRC6	Homo sapiens	GAS5	Homo sapiens	0.3101
BIRC5	Homo sapiens	GAS5	Homo sapiens	0.3101
BIRC3	Homo sapiens	GAS5	Homo sapiens	0.2884
BICRA-AS1	Homo sapiens	GAS5	Homo sapiens	0.3101
BEX2	Homo sapiens	GAS5	Homo sapiens	0.3101
BEST1	Homo sapiens	GAS5	Homo sapiens	0.3101
BECN2	Homo sapiens	GAS5	Homo sapiens	0.3101
BDP1	Homo sapiens	GAS5	Homo sapiens	0.3101
BDH1	Homo sapiens	GAS5	Homo sapiens	0.3101
BCL2	Homo sapiens	GAS5	Homo sapiens	0.2504
BCAS3	Homo sapiens	GAS5	Homo sapiens	0.3101
BCAP31	Homo sapiens	GAS5	Homo sapiens	0.3101
BBC3	Homo sapiens	GAS5	Homo sapiens	0.3101
BAZ2B	Homo sapiens	GAS5	Homo sapiens	0.3101
BAIAP2L2	Homo sapiens	GAS5	Homo sapiens	0.3101
BAG4	Homo sapiens	GAS5	Homo sapiens	0.3101
B4GALT6	Homo sapiens	GAS5	Homo sapiens	0.3101
B4GALT4-AS1	Homo sapiens	GAS5	Homo sapiens	0.3101
B3GNT7	Homo sapiens	GAS5	Homo sapiens	0.3101
AZIN1-AS1	Homo sapiens	GAS5	Homo sapiens	0.3101
AZI2	Homo sapiens	GAS5	Homo sapiens	0.3101
AVPI1	Homo sapiens	GAS5	Homo sapiens	0.3101
AVP	Homo sapiens	GAS5	Homo sapiens	0.3101
ATPSCKMT	Homo sapiens	GAS5	Homo sapiens	0.3101
ATP6V1F	Homo sapiens	GAS5	Homo sapiens	0.3101
ATP6V1B1	Homo sapiens	GAS5	Homo sapiens	0.3101
ATP6V0C	Homo sapiens	GAS5	Homo sapiens	0.3101
ATP5PD	Homo sapiens	GAS5	Homo sapiens	0.3101
ATP5MF-PTCD1	Homo sapiens	GAS5	Homo sapiens	0.3101
ATP5MC2	Homo sapiens	GAS5	Homo sapiens	0.3101
ATP5F1A	Homo sapiens	GAS5	Homo sapiens	0.3101
ATP2B3	Homo sapiens	GAS5	Homo sapiens	0.3101
ATP2B1	Homo sapiens	GAS5	Homo sapiens	0.3101
ATP2A3	Homo sapiens	GAS5	Homo sapiens	0.3101
ATP1A2	Homo sapiens	GAS5	Homo sapiens	0.3101
ATOX1	Homo sapiens	GAS5	Homo sapiens	0.3101
ASTL	Homo sapiens	GAS5	Homo sapiens	0.3101
ASPM	Homo sapiens	GAS5	Homo sapiens	0.3101
ASNA1	Homo sapiens	GAS5	Homo sapiens	0.3101
ASIC2	Homo sapiens	GAS5	Homo sapiens	0.3101
ARPP21-AS1	Homo sapiens	GAS5	Homo sapiens	0.3101
ARPP19	Homo sapiens	GAS5	Homo sapiens	0.3101
ARL6IP4	Homo sapiens	GAS5	Homo sapiens	0.3101
ARL6IP1	Homo sapiens	GAS5	Homo sapiens	0.3101
ARL5B	Homo sapiens	GAS5	Homo sapiens	0.3101
ARL5A	Homo sapiens	GAS5	Homo sapiens	0.3101
ARL3	Homo sapiens	GAS5	Homo sapiens	0.3101
ARL2BP	Homo sapiens	GAS5	Homo sapiens	0.3101
ARL16	Homo sapiens	GAS5	Homo sapiens	0.3101
ARL14	Homo sapiens	GAS5	Homo sapiens	0.3101
ARHGEF17	Homo sapiens	GAS5	Homo sapiens	0.3101
ARHGAP40	Homo sapiens	GAS5	Homo sapiens	0.3101
ARHGAP39	Homo sapiens	GAS5	Homo sapiens	0.3101
ARHGAP25	Homo sapiens	GAS5	Homo sapiens	0.3101
ARF5	Homo sapiens	GAS5	Homo sapiens	0.3101
ARAP3	Homo sapiens	GAS5	Homo sapiens	0.3101
AR	Homo sapiens	GAS5	Homo sapiens	0.2423
AQP2	Homo sapiens	GAS5	Homo sapiens	0.3101
APTR	Homo sapiens	GAS5	Homo sapiens	0.3101
APOE	Homo sapiens	GAS5	Homo sapiens	0.3101
APOA4	Homo sapiens	GAS5	Homo sapiens	0.3101
APMAP	Homo sapiens	GAS5	Homo sapiens	0.3101
APLP2	Homo sapiens	GAS5	Homo sapiens	0.3101
APC	Homo sapiens	GAS5	Homo sapiens	0.3101
APAF1	Homo sapiens	GAS5	Homo sapiens	0.4545
AP4B1	Homo sapiens	GAS5	Homo sapiens	0.3101
AP1S2	Homo sapiens	GAS5	Homo sapiens	0.3101
AP1M1	Homo sapiens	GAS5	Homo sapiens	0.3214
AP1AR	Homo sapiens	GAS5	Homo sapiens	0.3101
ANXA8L1	Homo sapiens	GAS5	Homo sapiens	0.3101
ANXA8	Homo sapiens	GAS5	Homo sapiens	0.3101
ANXA2	Homo sapiens	GAS5	Homo sapiens	0.427
ANXA13	Homo sapiens	GAS5	Homo sapiens	0.3101
ANP32B	Homo sapiens	GAS5	Homo sapiens	0.3101
ANKRD7	Homo sapiens	GAS5	Homo sapiens	0.3101
ANKRD54	Homo sapiens	GAS5	Homo sapiens	0.3101
ANKRD33B-AS1	Homo sapiens	GAS5	Homo sapiens	0.3101
ANKRD12	Homo sapiens	GAS5	Homo sapiens	0.3101
ANKRD10-IT1	Homo sapiens	GAS5	Homo sapiens	0.3101
ANK2	Homo sapiens	GAS5	Homo sapiens	0.3101
ANGEL2	Homo sapiens	GAS5	Homo sapiens	0.3101
ANGEL1	Homo sapiens	GAS5	Homo sapiens	0.3101
ANAPC7	Homo sapiens	GAS5	Homo sapiens	0.3101
AMPD1	Homo sapiens	GAS5	Homo sapiens	0.3101
AMMECR1	Homo sapiens	GAS5	Homo sapiens	0.3101
AMD1	Homo sapiens	GAS5	Homo sapiens	0.3101
ALYREF	Homo sapiens	GAS5	Homo sapiens	0.3101
ALOX5	Homo sapiens	GAS5	Homo sapiens	0.3101
ALOX12-AS1	Homo sapiens	GAS5	Homo sapiens	0.3101
ALG1L9P	Homo sapiens	GAS5	Homo sapiens	0.3101
ALG13-AS1	Homo sapiens	GAS5	Homo sapiens	0.3101
ALG10B	Homo sapiens	GAS5	Homo sapiens	0.3101
ALDH1L1-AS2	Homo sapiens	GAS5	Homo sapiens	0.3101
AKTIP	Homo sapiens	GAS5	Homo sapiens	0.3101
AKR1A1	Homo sapiens	GAS5	Homo sapiens	0.3101
AJUBA	Homo sapiens	GAS5	Homo sapiens	0.3101
AIP	Homo sapiens	GAS5	Homo sapiens	0.3101
AHNAK	Homo sapiens	GAS5	Homo sapiens	0.3101
AGTR2	Homo sapiens	GAS5	Homo sapiens	0.3101
AGTPBP1	Homo sapiens	GAS5	Homo sapiens	0.3101
AGO1	Homo sapiens	GAS5	Homo sapiens	0.3101
AGBL5-AS1	Homo sapiens	GAS5	Homo sapiens	0.3101
AFF2-IT1	Homo sapiens	GAS5	Homo sapiens	0.3101
AFAP1L1	Homo sapiens	GAS5	Homo sapiens	0.3101
ADSS	Homo sapiens	GAS5	Homo sapiens	0.3101
ADO	Homo sapiens	GAS5	Homo sapiens	0.3101
ADIPOQ-AS1	Homo sapiens	GAS5	Homo sapiens	0.3101
ADI1	Homo sapiens	GAS5	Homo sapiens	0.3101
ADGRV1	Homo sapiens	GAS5	Homo sapiens	0.3101
ADGRG4	Homo sapiens	GAS5	Homo sapiens	0.3101
ADGRE5	Homo sapiens	GAS5	Homo sapiens	0.3101
ADGRE2	Homo sapiens	GAS5	Homo sapiens	0.3101
ADAP2	Homo sapiens	GAS5	Homo sapiens	0.3101
ADAMTS2	Homo sapiens	GAS5	Homo sapiens	0.3101
ADAM30	Homo sapiens	GAS5	Homo sapiens	0.3101
ACVRL1	Homo sapiens	GAS5	Homo sapiens	0.3101
ACTN4	Homo sapiens	GAS5	Homo sapiens	0.3101
ACTL8	Homo sapiens	GAS5	Homo sapiens	0.3101
ACTG1	Homo sapiens	GAS5	Homo sapiens	0.3101
ACTB	Homo sapiens	GAS5	Homo sapiens	0.3101
ACTA2	Homo sapiens	GAS5	Homo sapiens	0.3101
ACOT7	Homo sapiens	GAS5	Homo sapiens	0.3101
ACO1	Homo sapiens	GAS5	Homo sapiens	0.3101
ACLY	Homo sapiens	GAS5	Homo sapiens	0.3101
ACBD4	Homo sapiens	GAS5	Homo sapiens	0.3101
ABLIM2	Homo sapiens	GAS5	Homo sapiens	0.3101
ABI2	Homo sapiens	GAS5	Homo sapiens	0.3101
ABHD14A	Homo sapiens	GAS5	Homo sapiens	0.3101
ABHD12	Homo sapiens	GAS5	Homo sapiens	0.3101
ABCC1	Homo sapiens	GAS5	Homo sapiens	0.3101
A2ML1	Homo sapiens	GAS5	Homo sapiens	0.3101
A1BG	Homo sapiens	GAS5	Homo sapiens	0.3101
