# Supplementary material for: Osteogenesis-Related Long Noncoding RNA GAS5 as a Novel Biomarker for Osteonecrosis of Femoral Head
Source: Front Cell Dev Biol. 2022 Mar 22;10:857612. doi: 10.3389/fcell.2022.857612 (PMC8980611; doi:10.3389/fcell.2022.857612)
Supplement: Supplementary file 3 [file DataSheet3.CSV]

ACHE
ACP5
ACVR1
ACVR2A
ACVR2B
ADAR
ADGRV1
ADRB2
AHSG
AKT1
ALOX15
ALOX5
ALPL
ALYREF
AMELX
ANKH
ANO6
ASF1A
ASGR2
ASPN
ATF4
ATP2B1
ATP5F1B
ATP6AP1
ATP6V0A4
ATP6V1B1
ATRAID
AXIN2
BAMBI
BCAP29
BCL2
BCOR
BGLAP
BMP1
BMP2
BMP2K
BMP3
BMP4
BMP5
BMP6
BMP7
BMP8A
BMP8B
BMPR1A
BMPR1B
BMPR2
BPNT2
CALCA
CASR
CAT
CBFB
CCDC47
CCL3
CCN1
CCN2
CCN4
CCR1
CDH11
CDK6
CEBPA
CEBPB
CER1
CHRD
CHRDL1
CHRDL2
CHSY1
CITED1
CLEC11A
CLEC3A
CLEC3B
CLEC5A
CLIC1
CLTC
COL11A1
COL13A1
COL1A1
COL1A2
COL2A1
COL5A2
COL6A1
COMP
CREB3L1
CRIM1
CSF1
CSGALNACT1
CTHRC1
CTNNBIP1
CYP24A1
CYP27B1
DCHS1
DDR2
DDX21
DDX5
DHH
DHRS3
DHX36
DHX9
DKK1
DLX5
DMP1
DNAI3
DNAJC13
DSPP
ECM1
EGFR
EGR2
EIF2AK3
ENPP1
EPHA2
ERCC2
EXT1
EXT2
FASN
FAT4
FBL
FBN2
FBXL15
FBXO5
FERMT2
FFAR4
FGF18
FGF23
FGFR2
FGFR3
FGR
FHL2
FIGNL1
FOXC1
FOXC2
FSTL3
FZD1
FZD9
GATA1
GDF10
GDF2
GDF5
GDPD2
GFRA4
GIT1
GLI1
GLI2
GLI3
GNAS
GPC3
GPLD1
GPM6B
GREM1
GTPBP4
H3-3A
H3-3B
HAND2
HDAC4
HDAC7
HEMGN
HGF
HIF1A
HNRNPC
HNRNPU
HOXA2
HSD17B4
HSPE1
IARS1
IBSP
ID3
IFITM1
IFITM5
IFT80
IGF1
IGF2
IGFBP3
IGFBP5
IGSF10
IHH
IL6
IL6R
IL6ST
INPPL1
INTU
ISG15
ITGA11
JAG1
JUNB
JUND
KAZALD1
KL
KLF10
KREMEN1
KREMEN2
LEF1
LEP
LGR4
LIMD1
LOX
LRP3
LRP4
LRP5
LRP5L
LRP6
LTBP3
LTF
MAPK1
MAPK14
MAPK3
MATN1
MDK
MEF2C
MEF2D
MEN1
MESD
MGP
MINPP1
MIR138-1
MIR200C
MIR208A
MIR20A
MIR20B
MIR21
MIR210
MIR27A
MIR29B1
MIR548D1
MIR665
MIR675
MIR9-1
MMP14
MMP16
MMP2
MMP9
MN1
MRC2
MSX2
MYBBP1A
MYF5
MYOC
MYOG
NAB1
NAB2
NBR1
NELL1
NF1
NIPBL
NOCT
NOG
NOTCH1
NPNT
NPPC
NPR2
OMD
OSR1
OSR2
OSTF1
OSTN
OXT
P2RX7
PAM16
PBX1
PDLIM7
PENK
PEX7
PHB
PHEX
PHOSPHO1
PKDCC
PLXNB1
PPARG
PPARGC1B
PRKACA
PRKD1
PSMC2
PTCH1
PTGER4
PTH
PTH1R
PTHLH
PTK2
PTK2B
PTN
PTPN11
RANBP3L
RASSF2
RBMX
RBPJ
RDH14
REST
RFLNA
RFLNB
RHOA
RIOX1
RIPPLY2
ROR2
RORB
RPL38
RPS15
RRAS2
RRBP1
RSL1D1
RSPO2
RUNX1
RUNX2
RUNX3
RYR1
S1PR1
SATB2
SBDS
SBNO2
SCX
SEMA4D
SEMA7A
SFRP1
SFRP2
SGMS2
SHH
SHOX2
SIRT7
SIX2
SKI
SLC24A3
SLC26A2
SLC34A1
SLC8A1
SMAD1
SMAD3
SMAD5
SMAD6
SMAD7
SMO
SMOC1
SMPD3
SNAI1
SNAI2
SND1
SNRNP200
SNX10
SORT1
SOST
SOX11
SOX2
SOX8
SOX9
SP3
SP7
SPARC
SPP1
SRGN
STATH
STC1
SUCO
SUFU
SYNCRIP
TAC1
TAPT1
TCIRG1
TEK
TFAP2A
TGFB1
TGFB2
TGFB3
THBS3
THRA
TMEM119
TMEM38B
TMEM64
TNC
TNF
TNFRSF11A
TNFSF11
TNN
TOB1
TOB2
TP53INP2
TP63
TPH1
TPM4
TRAF6
TRPM4
TUFT1
TWIST1
TWIST2
TWSG1
TXLNG
UCMA
UFL1
VCAN
VEGFC
WNT10B
WNT11
WNT3
WNT3A
WNT4
WNT5A
WNT7B
WWOX
WWTR1
XYLT1
YAP1
ZBTB16
ZBTB40
ZHX3
ZMPSTE24
