# Supplementary material for: Osteogenesis-Related Long Noncoding RNA GAS5 as a Novel Biomarker for Osteonecrosis of Femoral Head
Source: Front Cell Dev Biol. 2022 Mar 22;10:857612. doi: 10.3389/fcell.2022.857612 (PMC8980611; doi:10.3389/fcell.2022.857612)
Supplement: Supplementary file 5 [file DataSheet1.CSV]

Protein	score	P
ZC3H13	97.8346	4.68E-05
SMC1A	97.6166	8.70E-05
CDK13	97.5346	1.06E-04
LRP1	97.4014	1.45E-04
YLPM1	97.3509	1.62E-04
SYNE1	97.3109	1.77E-04
FLG	97.3102	1.77E-04
SETD1A	97.3075	1.80E-04
CHD7	97.2173	2.17E-04
PLEC	97.2031	2.21E-04
RBM25	97.1916	2.25E-04
RIMS1	97.1905	2.25E-04
MACF1	97.1891	2.30E-04
UBR5	97.181	2.30E-04
MKI67	97.1298	2.58E-04
ZBTB40	97.106	2.67E-04
DROSHA	97.0839	2.78E-04
NBPF20	97.0462	2.98E-04
RBM12B	97.0125	3.15E-04
CCAR1	96.939	3.62E-04
RBM26	96.9315	3.62E-04
BRCA1	96.9083	3.81E-04
AC091959.3	96.7844	4.61E-04
NKTR	96.7668	4.76E-04
ARID4A	96.7582	4.84E-04
SNRNP70	96.7576	4.84E-04
POLR1A	96.7428	4.92E-04
SRRM2	96.7143	5.14E-04
MYO5A	96.6975	5.29E-04
VIRMA	96.6827	5.37E-04
PHF20	96.6535	5.61E-04
SRRM1	96.6294	5.87E-04
PRDM2	96.5516	6.47E-04
DICER1	96.5257	6.74E-04
ZNF831	96.5027	6.93E-04
LUC7L3	96.4888	7.12E-04
ZBTB21	96.4566	7.41E-04
CPEB2	96.4524	7.41E-04
NBPF26	96.4373	7.61E-04
ZNF721	96.4309	7.61E-04
RRBP1	96.4232	7.71E-04
REST	96.3471	8.54E-04
GLI1	96.3113	8.87E-04
ZNF99	96.3064	8.98E-04
ZNF729	96.3052	8.98E-04
SLTM	96.2988	9.09E-04
DDX11	96.2968	9.09E-04
ZBTB17	96.2402	9.67E-04
ZNF619	96.2269	9.90E-04
GPATCH8	96.2118	1.00E-03
RBM28	96.19	1.04E-03
EIF3CL	96.1681	1.06E-03
ERCC6L2	96.1401	1.09E-03
PPIG	96.1385	1.10E-03
PPARGC1A	96.1336	1.10E-03
BRIP1	96.1236	1.11E-03
EIF3C	96.1165	1.12E-03
NBPF12	96.1134	1.12E-03
ZNF91	96.1039	1.14E-03
NA	96.0936	1.15E-03
NOLC1	96.0895	1.16E-03
BUD13	96.0784	1.17E-03
SRRM4	96.0526	1.20E-03
SORBS2	96.0478	1.21E-03
PRDM15	96.0445	1.21E-03
MPHOSPH10	96.0222	1.24E-03
ZNF613	96.0067	1.27E-03
GLE1	95.9969	1.28E-03
TTF2	95.9936	1.28E-03
SREK1	95.9897	1.29E-03
NAV3	95.9672	1.32E-03
EEF1D	95.9609	1.32E-03
SBNO1	95.9251	1.38E-03
RTN4	95.9062	1.41E-03
ZNF10	95.8969	1.42E-03
ZNF107	95.8403	1.49E-03
FAM172A	95.839	1.51E-03
RBM19	95.8275	1.52E-03
ZNF853	95.8248	1.52E-03
NBPF10	95.7962	1.57E-03
ZNF208	95.7958	1.57E-03
ZNF468	95.7806	1.59E-03
ZBTB38	95.7801	1.59E-03
RBM6	95.7644	1.62E-03
NBPF14	95.7494	1.65E-03
ZNF23	95.7208	1.68E-03
ZNF804A	95.7141	1.70E-03
OPA1	95.7033	1.71E-03
ZNF160	95.6983	1.73E-03
AFF2	95.6736	1.76E-03
DHX16	95.6617	1.78E-03
RBM23	95.6563	1.80E-03
FNDC3B	95.653	1.80E-03
DHX8	95.6236	1.85E-03
AFF3	95.615	1.86E-03
TRIM26	95.5994	1.90E-03
TRIP4	95.5873	1.92E-03
ZNF546	95.5852	1.92E-03
ZNF425	95.5841	1.92E-03
LAS1L	95.5748	1.93E-03
SHROOM4	95.5557	1.97E-03
NELFE	95.5537	1.97E-03
ZNF607	95.5404	1.99E-03
ZNF658	95.5369	2.01E-03
TRERF1	95.5317	2.01E-03
SAFB	95.53	2.02E-03
ZNF343	95.5071	2.06E-03
SBNO2	95.5043	2.06E-03
ABCC2	95.5	2.08E-03
EPRS	95.4998	2.08E-03
SHE	95.4984	2.08E-03
ZNF850	95.488	2.10E-03
PUS1	95.4849	2.10E-03
ZNF761	95.4833	2.10E-03
CAPRIN2	95.4745	2.11E-03
FNDC3A	95.4687	2.13E-03
FLNB	95.4675	2.13E-03
ZNF28	95.4654	2.13E-03
CPSF2	95.455	2.15E-03
RBM39	95.4503	2.15E-03
TCF20	95.433	2.19E-03
MATR3	95.4251	2.21E-03
ZNF852	95.4157	2.22E-03
RNPS1	95.4157	2.22E-03
ZRANB3	95.4119	2.22E-03
EGR1	95.4029	2.24E-03
ZBTB1	95.4012	2.24E-03
IMMT	95.394	2.26E-03
CIZ1	95.3896	2.28E-03
ZNF473	95.3886	2.28E-03
ARHGEF28	95.3713	2.30E-03
ZNF420	95.3583	2.34E-03
ZNF616	95.3504	2.34E-03
CBX4	95.3465	2.36E-03
GIGYF2	95.3408	2.36E-03
ZNF132	95.3346	2.38E-03
ZFR2	95.3289	2.40E-03
ZNF507	95.3238	2.40E-03
DNAJC21	95.3199	2.42E-03
YY1	95.3139	2.42E-03
PEG3	95.3082	2.44E-03
ZNF226	95.3069	2.44E-03
PNISR	95.2981	2.46E-03
ZNF347	95.2794	2.50E-03
P3H2	95.2721	2.50E-03
KIAA0391	95.2699	2.52E-03
TYW1B	95.2365	2.58E-03
AFF4	95.2122	2.62E-03
HNRNPU	95.2034	2.64E-03
ZNF385B	95.2016	2.64E-03
AL121594.1	95.1996	2.66E-03
CTCFL	95.1991	2.66E-03
RPUSD2	95.179	2.71E-03
SRSF4	95.174	2.71E-03
ZNF77	95.1732	2.71E-03
NSRP1	95.1712	2.71E-03
SMG6	95.1677	2.73E-03
ABCC1	95.1622	2.73E-03
GNAL	95.1555	2.75E-03
ZNF726	95.1434	2.77E-03
ZNF888	95.1257	2.81E-03
TRIM56	95.125	2.81E-03
PARP1	95.1151	2.83E-03
ATXN2	95.1146	2.83E-03
ZNF385A	95.1134	2.83E-03
ZNF525	95.1083	2.85E-03
TAF15	95.0998	2.88E-03
TASOR	95.0979	2.88E-03
ARL6IP4	95.094	2.88E-03
ZNF724	95.0719	2.92E-03
FLNA	95.0641	2.94E-03
SAMD4A	95.0496	2.99E-03
OCRL	95.0387	3.01E-03
TDRD3	95.0148	3.06E-03
NOL8	95.0036	3.08E-03
ZNF221	95.0011	3.08E-03
DDX17	94.996	3.10E-03
ZNF780B	94.9919	3.10E-03
COIL	94.9837	3.12E-03
ZSCAN10	94.9696	3.17E-03
ABCC6	94.9671	3.17E-03
TRIM25	94.9661	3.17E-03
SRSF6	94.9629	3.17E-03
ATXN2L	94.9564	3.19E-03
ZNF493	94.9513	3.19E-03
MTDH	94.9393	3.24E-03
ZNF415	94.9386	3.24E-03
ZNF700	94.9149	3.29E-03
ZNF540	94.9133	3.29E-03
ZGRF1	94.908	3.31E-03
NXF1	94.9007	3.31E-03
IFIH1	94.8961	3.33E-03
ZNF665	94.8937	3.33E-03
ZNF587B	94.8878	3.36E-03
ZNF350	94.8851	3.36E-03
ZNF66	94.8837	3.36E-03
ZNF354B	94.8749	3.38E-03
AATF	94.8675	3.41E-03
ARL10	94.8671	3.41E-03
RBBP6	94.8599	3.43E-03
ZNF274	94.8553	3.43E-03
PUM1	94.8544	3.43E-03
CNOT1	94.8522	3.43E-03
SRPRA	94.8474	3.45E-03
SCG3	94.8432	3.45E-03
ZNF790	94.8369	3.48E-03
P3H1	94.8359	3.48E-03
SPATS2L	94.8145	3.52E-03
MRPS31	94.8081	3.55E-03
LARP1B	94.8059	3.55E-03
ZNF691	94.8037	3.55E-03
ZNF544	94.7889	3.60E-03
ZIC4	94.7786	3.63E-03
RSRC2	94.7611	3.65E-03
ZNF227	94.7576	3.67E-03
ZNF765	94.7576	3.67E-03
ERCC6L	94.7556	3.67E-03
ZNF556	94.749	3.70E-03
TPR	94.7322	3.73E-03
CCDC9	94.7256	3.75E-03
SPEN	94.7234	3.75E-03
ATP5MF-PTCD1	94.7231	3.75E-03
AC008736.1	94.7136	3.78E-03
AC005261.1	94.7118	3.78E-03
ZIC3	94.6959	3.83E-03
ZBTB47	94.6955	3.83E-03
SAFB2	94.6938	3.83E-03
ADAR	94.6923	3.83E-03
TDRD7	94.6878	3.85E-03
ZNF250	94.6794	3.88E-03
PRDM10	94.6614	3.90E-03
ARID4B	94.6589	3.93E-03
ZC3H14	94.6561	3.93E-03
FCHO1	94.6483	3.95E-03
ZNF813	94.6433	3.95E-03
LSM14B	94.6376	3.98E-03
P4HA1	94.6369	3.98E-03
ZEB2	94.6324	3.98E-03
ZNF385D	94.6244	4.00E-03
ZNF433	94.6202	4.00E-03
RBM27	94.6186	4.03E-03
ZNF599	94.6169	4.03E-03
ZNF30	94.6107	4.03E-03
ZFP64	94.602	4.06E-03
ZFAT	94.5641	4.16E-03
NOL4	94.5617	4.16E-03
ZKSCAN1	94.5581	4.19E-03
TRMT13	94.5471	4.22E-03
ZNF649	94.5426	4.22E-03
MEX3C	94.5398	4.24E-03
KLC2	94.5376	4.24E-03
ABCF3	94.5334	4.24E-03
GPATCH2	94.5262	4.27E-03
RBFOX2	94.5222	4.27E-03
ZNF418	94.5145	4.30E-03
ZKSCAN2	94.5122	4.30E-03
CHERP	94.511	4.30E-03
ZNF709	94.5025	4.32E-03
AC008758.1	94.5025	4.32E-03
ZNF436	94.4844	4.38E-03
ZNF84	94.4833	4.38E-03
RNASE10	94.4792	4.40E-03
MOV10L1	94.4737	4.40E-03
PPHLN1	94.4532	4.46E-03
GPATCH3	94.4515	4.46E-03
ZNF792	94.4481	4.49E-03
ATAD5	94.4431	4.49E-03
ZNF805	94.441	4.49E-03
RBMY1A1	94.4355	4.51E-03
ZNF764	94.4297	4.54E-03
ZNF184	94.4246	4.54E-03
ZNF264	94.4214	4.54E-03
ZNF354C	94.4213	4.54E-03
ZNF440	94.4157	4.57E-03
RANBP2	94.4071	4.60E-03
ZNF708	94.4019	4.60E-03
ZBTB11	94.3944	4.63E-03
RBMY1B	94.3822	4.66E-03
ZNF217	94.3808	4.66E-03
LIG3	94.37	4.71E-03
ZNF676	94.3684	4.71E-03
ZNF528	94.368	4.71E-03
DIS3L2	94.3679	4.71E-03
RBMY1D	94.3595	4.74E-03
ARHGEF1	94.3576	4.74E-03
RBMY1E	94.357	4.74E-03
RBMY1F	94.341	4.77E-03
RBMY1J	94.341	4.77E-03
ZNF786	94.3374	4.80E-03
ZNF461	94.3338	4.80E-03
MRM3	94.3143	4.85E-03
ZNF568	94.3123	4.85E-03
ZNF615	94.3071	4.88E-03
KLC4	94.3009	4.88E-03
ZNF93	94.2914	4.91E-03
ZNF292	94.2832	4.94E-03
ZNF175	94.2809	4.94E-03
REPIN1	94.2679	5.00E-03
ZNF681	94.2656	5.00E-03
ZNF714	94.2594	5.03E-03
ZNF106	94.2487	5.06E-03
POLR3B	94.2342	5.09E-03
MECOM	94.225	5.12E-03
ZNF728	94.2201	5.12E-03
KSR1	94.2199	5.15E-03
MRPL16	94.2123	5.15E-03
ZXDC	94.2042	5.18E-03
ZC3HAV1	94.2025	5.18E-03
NUFIP1	94.196	5.21E-03
RRP8	94.1852	5.24E-03
HLTF	94.1747	5.27E-03
ZNF814	94.1683	5.30E-03
SPAG7	94.1575	5.33E-03
ZNF749	94.1465	5.36E-03
ZNF85	94.1422	5.36E-03
ZNF320	94.1417	5.36E-03
AEBP2	94.1378	5.39E-03
PRDM5	94.1351	5.39E-03
TDRD15	94.1255	5.42E-03
ZNF600	94.1235	5.42E-03
TERT	94.1136	5.45E-03
DYNC2H1	94.1136	5.45E-03
ZNF519	94.1114	5.45E-03
ZNF133	94.0979	5.51E-03
ZFP91-CNTF	94.0961	5.51E-03
ZNF19	94.0955	5.51E-03
KARS	94.0908	5.51E-03
NYNRIN	94.081	5.54E-03
SF3A1	94.0744	5.57E-03
EIF3D	94.0646	5.60E-03
ZNF511	94.0606	5.60E-03
HUWE1	94.0501	5.64E-03
ZNF626	94.0492	5.67E-03
RTEL1	94.048	5.67E-03
ZNF555	94.0422	5.67E-03
ZNF253	94.0398	5.70E-03
ZNF667	94.0356	5.70E-03
ZNF682	94.0324	5.70E-03
ZNF823	94.016	5.76E-03
ZNF438	94.0126	5.76E-03
ZNF624	94.0081	5.79E-03
SCAPER	94.0031	5.79E-03
CALR	94.0003	5.79E-03
ZNF845	93.999	5.82E-03
ZNF551	93.9887	5.86E-03
PPARGC1B	93.9847	5.86E-03
ZC3H12C	93.9815	5.86E-03
ZKSCAN3	93.9736	5.89E-03
ZC3H3	93.9667	5.92E-03
SETDB2	93.96	5.95E-03
ENDOD1	93.9493	5.98E-03
REXO1	93.9401	5.98E-03
ZNF275	93.9317	6.01E-03
ZNF334	93.9231	6.05E-03
KLC1	93.9213	6.05E-03
ZNF92	93.9185	6.08E-03
GIMAP5	93.9165	6.08E-03
METTL17	93.9115	6.08E-03
SETX	93.9109	6.08E-03
ZNF611	93.9074	6.11E-03
CIRBP	93.8953	6.14E-03
SAMD4B	93.886	6.18E-03
RNF17	93.8797	6.21E-03
HIC2	93.8628	6.24E-03
ZNF841	93.8612	6.24E-03
ZNF32	93.8361	6.34E-03
NEUROD1	93.8357	6.34E-03
ZNF354A	93.8285	6.37E-03
ZNF655	93.8171	6.41E-03
ZNF283	93.8043	6.44E-03
LONP1	93.8039	6.44E-03
STAU1	93.7928	6.47E-03
ZNF573	93.7924	6.47E-03
ZNF211	93.792	6.47E-03
ZNF672	93.7883	6.50E-03
ZNF780A	93.7851	6.50E-03
ZNF214	93.7752	6.54E-03
L1TD1	93.7707	6.54E-03
ZBTB4	93.7705	6.54E-03
ZBTB48	93.7616	6.57E-03
ZNF195	93.7522	6.60E-03
EIF2AK2	93.7414	6.64E-03
ZC3H8	93.7414	6.64E-03
LSM14A	93.7408	6.64E-03
CCDC86	93.719	6.74E-03
CANX	93.713	6.74E-03
ZNF34	93.7128	6.74E-03
RBMXL3	93.7041	6.77E-03
DIS3L	93.6968	6.80E-03
ZNF559	93.6951	6.80E-03
AL136295.5	93.6877	6.84E-03
RNF31	93.6877	6.84E-03
AL136295.10	93.6877	6.84E-03
MYOCD	93.6851	6.84E-03
RECQL5	93.6825	6.84E-03
ZNF844	93.6668	6.91E-03
ZNF112	93.666	6.91E-03
CHD1L	93.6643	6.91E-03
FDPS	93.659	6.94E-03
ZNF410	93.6366	7.01E-03
WIZ	93.6337	7.01E-03
MFAP1	93.631	7.01E-03
IFT140	93.6089	7.11E-03
RC3H2	93.6067	7.11E-03
ZNF57	93.6001	7.11E-03
SYNJ2	93.5968	7.15E-03
NBPF19	93.5909	7.15E-03
MSL3	93.5883	7.18E-03
PSIP1	93.5853	7.18E-03
ZNF14	93.583	7.18E-03
TRMT10C	93.573	7.22E-03
ZNF883	93.568	7.25E-03
ZNF644	93.552	7.29E-03
OTUD7B	93.5509	7.29E-03
RNF113B	93.5273	7.40E-03
MAPKBP1	93.5202	7.40E-03
ZNF732	93.5052	7.47E-03
ZNF567	93.503	7.47E-03
IK	93.4844	7.54E-03
PABPN1L	93.4774	7.57E-03
ZIC5	93.4763	7.57E-03
ZNF730	93.4744	7.57E-03
KNOP1	93.4681	7.61E-03
PRDM1	93.4637	7.61E-03
ZNF251	93.4615	7.61E-03
ZNF17	93.4578	7.65E-03
GLIS3	93.4529	7.65E-03
ZNF254	93.4521	7.65E-03
ANXA1	93.4499	7.68E-03
ZNF232	93.4488	7.68E-03
THRAP3	93.4368	7.72E-03
FIZ1	93.4363	7.72E-03
ZNF723	93.4359	7.72E-03
ZNF225	93.4327	7.72E-03
ZNF74	93.4175	7.79E-03
DIDO1	93.403	7.83E-03
ZNF701	93.3886	7.90E-03
ZNF224	93.3862	7.90E-03
ZNF674	93.3853	7.90E-03
RAB12	93.3737	7.94E-03
ARCN1	93.3637	7.97E-03
SECISBP2L	93.3608	7.97E-03
LYAR	93.3596	8.01E-03
ZNF586	93.3412	8.05E-03
TRA2B	93.3261	8.12E-03
PRPF40B	93.3207	8.12E-03
ZNF300	93.3088	8.19E-03
IFIT5	93.305	8.19E-03
ZFP37	93.303	8.19E-03
ZNF675	93.2977	8.23E-03
HNRNPF	93.2877	8.27E-03
ZNF582	93.2786	8.31E-03
AK9	93.2754	8.31E-03
NONO	93.275	8.31E-03
APTX	93.2538	8.38E-03
PRRC2B	93.2514	8.38E-03
ZNF770	93.2479	8.42E-03
ZFP92	93.246	8.42E-03
AC008554.1	93.2414	8.42E-03
CLGN	93.2295	8.50E-03
NFX1	93.2156	8.53E-03
ZNF789	93.2119	8.53E-03
ZNF138	93.2095	8.57E-03
VRK3	93.2049	8.57E-03
ZNF652	93.187	8.64E-03
ZNF536	93.1843	8.64E-03
AKAP1	93.1749	8.68E-03
2-Sep	93.1568	8.76E-03
ZNF2	93.1531	8.76E-03
PARN	93.1468	8.80E-03
SF3B2	93.1418	8.80E-03
ELAC2	93.1409	8.80E-03
ZNF727	93.1363	8.83E-03
HIC1	93.1312	8.83E-03
ZNF331	93.1193	8.91E-03
HINFP	93.103	8.95E-03
ZNF479	93.094	8.99E-03
SPI1	93.088	9.02E-03
ZNF26	93.087	9.02E-03
KLF16	93.0769	9.06E-03
ASCC1	93.0553	9.14E-03
MRPS22	93.0442	9.18E-03
ZBTB7C	93.0432	9.18E-03
ANAPC15	93.0413	9.18E-03
WT1	93.0403	9.18E-03
ZNF774	93.0399	9.22E-03
P4HA2	93.0396	9.22E-03
MVP	93.0328	9.22E-03
BRAP	93.0195	9.30E-03
ZNF236	93.0152	9.30E-03
NBPF9	93.012	9.30E-03
ZNF98	93.0085	9.34E-03
RDM1	92.9942	9.37E-03
WDR3	92.994	9.37E-03
ANGEL1	92.9937	9.37E-03
VSIG8	92.9934	9.37E-03
ZNF565	92.9874	9.41E-03
DDX28	92.9767	9.45E-03
ZNF707	92.9648	9.49E-03
ZNF808	92.9607	9.49E-03
PLOD2	92.9483	9.57E-03
SPTBN1	92.9435	9.57E-03
CMTR1	92.9392	9.61E-03
NANOS3	92.9332	9.61E-03
PNKD	92.9197	9.69E-03
HABP4	92.9167	9.69E-03
ZNF584	92.9164	9.69E-03
ZNF100	92.9046	9.73E-03
LARP1	92.8989	9.77E-03
IGF2BP1	92.8978	9.77E-03
ZNF717	92.8969	9.77E-03
RHOT1	92.894	9.77E-03
ZNF429	92.8889	9.81E-03
DZANK1	92.8833	9.81E-03
ZNF836	92.882	9.81E-03
ZNF20	92.8803	9.81E-03
GTF2F1	92.8768	9.85E-03
GTPBP8	92.8679	9.89E-03
ZNF70	92.8655	9.89E-03
ESF1	92.8618	9.89E-03
SYNJ1	92.8542	9.93E-03
MRPL42	92.8516	9.93E-03
MAPT	92.85	9.97E-03
