# Supplementary material for: Osteogenesis-Related Long Noncoding RNA GAS5 as a Novel Biomarker for Osteonecrosis of Femoral Head
Source: Front Cell Dev Biol. 2022 Mar 22;10:857612. doi: 10.3389/fcell.2022.857612 (PMC8980611; doi:10.3389/fcell.2022.857612)
Supplement: Supplementary file 6 [file DataSheet2.CSV]

lncRNA	gene	Pearson correlations	P
GAS5	ADSL	0.920215258	6.41E-08
GAS5	ERCC8	0.916228703	9.35E-08
GAS5	HK1	0.918297954	7.71E-08
GAS5	PRNP	0.929048251	2.58E-08
GAS5	QDPR	0.912491791	1.31E-07
GAS5	UROS	0.918352133	7.67E-08
GAS5	FKBP1A	0.902353729	3.05E-07
GAS5	GRINA	0.902390091	3.04E-07
GAS5	POR	0.955285167	6.98E-10
GAS5	PPP3R1	0.937578919	9.52E-09
GAS5	TSR3	0.901892187	3.16E-07
GAS5	NFU1	0.901083383	3.37E-07
GAS5	ZNF787	0.922867954	4.94E-08
GAS5	ATP5J	0.90042489	3.54E-07
GAS5	BICD2	0.906454614	2.19E-07
GAS5	MAPKAP1	0.914932823	1.05E-07
GAS5	CISD2	0.943576109	4.32E-09
GAS5	CUL4A	0.904582781	2.55E-07
GAS5	FAM168B	0.913059528	1.25E-07
GAS5	TTC7B	0.911649289	1.41E-07
GAS5	RNF187	0.902669347	2.97E-07
GAS5	NAA30	0.926780738	3.30E-08
GAS5	CTBP1	0.901638339	3.22E-07
GAS5	CTU2	0.906360428	2.21E-07
GAS5	SRRD	0.931570697	1.95E-08
GAS5	AK6	0.945166719	3.46E-09
GAS5	TAF9	0.904274686	2.62E-07
GAS5	ABCF1	0.92209174	5.33E-08
GAS5	TSPAN4	0.906156417	2.25E-07
GAS5	MCUR1	0.914090866	1.14E-07
GAS5	CDC42SE1	0.951059586	1.42E-09
GAS5	SDCCAG3	0.922148789	5.30E-08
GAS5	YARS2	0.926060215	3.56E-08
GAS5	ASB1	0.90595761	2.28E-07
GAS5	ABHD12	0.907874884	1.95E-07
GAS5	METTL9	0.907357796	2.03E-07
GAS5	NCOR2	0.91411617	1.13E-07
GAS5	FNDC3A	0.908316766	1.88E-07
GAS5	DNLZ	0.917615279	8.22E-08
GAS5	C17orf67	0.910844266	1.51E-07
GAS5	C17orf89	0.900119512	3.63E-07
GAS5	AAMP	0.934181062	1.44E-08
GAS5	HNRNPF	0.926914404	3.25E-08
GAS5	FAM210A	0.950262303	1.61E-09
GAS5	CMTR2	0.908703881	1.82E-07
GAS5	EIF3CL	0.915249258	1.02E-07
GAS5	SUPT5H	0.920910886	5.99E-08
GAS5	DDX54	0.931524261	1.96E-08
GAS5	ELK1	0.955884363	6.28E-10
GAS5	ADSS	0.925220992	3.88E-08
GAS5	CNBP	0.905885387	2.30E-07
GAS5	POLD2	0.905089785	2.45E-07
GAS5	PSMG4	0.911390533	1.44E-07
GAS5	SPIRE1	0.909675886	1.67E-07
GAS5	MARK3	0.930372912	2.23E-08
GAS5	INPP1	0.926816792	3.28E-08
GAS5	KARS	0.900516519	3.52E-07
GAS5	KIFC3	0.949094794	1.93E-09
GAS5	SPAG9	0.914327188	1.11E-07
GAS5	SUGT1	0.930933064	2.09E-08
GAS5	CIZ1	0.909552848	1.69E-07
GAS5	CYB561D1	0.943679603	4.26E-09
GAS5	PABPC4	0.940008409	6.98E-09
GAS5	TRMT1	0.928951961	2.61E-08
GAS5	R3HCC1	0.904398822	2.59E-07
GAS5	ZNF507	0.901948956	3.15E-07
GAS5	DAXX	0.910378942	1.57E-07
GAS5	C6orf203	0.923459592	4.65E-08
GAS5	CTDNEP1	0.908308922	1.88E-07
GAS5	COPS2	0.930119379	2.29E-08
GAS5	AMFR	0.912488252	1.31E-07
GAS5	CCDC42B	0.923340911	4.71E-08
GAS5	ALKBH2	0.906283981	2.22E-07
GAS5	SLC25A5	0.917061139	8.66E-08
GAS5	RBMXL1	0.909286985	1.73E-07
GAS5	STARD3	0.92331049	4.72E-08
GAS5	PNPLA6	0.905174908	2.43E-07
GAS5	SCMH1	0.910958137	1.50E-07
GAS5	MYD88	0.903224263	2.84E-07
GAS5	RABL6	0.907806623	1.96E-07
GAS5	FAM219A	0.912754443	1.28E-07
GAS5	MYNN	0.902835069	2.93E-07
GAS5	PFDN6	0.926402287	3.43E-08
GAS5	CAMTA1	0.900805938	3.44E-07
GAS5	ZNF865	0.905404043	2.39E-07
GAS5	PPAN-P2RY11	0.93933716	7.62E-09
GAS5	PI4KB	0.906467495	2.19E-07
GAS5	MSANTD3	0.905937214	2.29E-07
GAS5	CCT2	0.917229861	8.52E-08
GAS5	RBM14-RBM4	0.925939997	3.60E-08
GAS5	ATP5J2-PTCD1	0.945161951	3.46E-09
GAS5	NT5C1B-RDH14	0.903147848	2.86E-07
GAS5	ATP2C1	0.908644032	1.83E-07
GAS5	DGKZ	0.92809924	2.86E-08
GAS5	TGIF2-C20orf24	0.906587281	2.17E-07
GAS5	HSPE1-MOB4	0.90748038	2.01E-07
GAS5	WBSCR22	0.954659492	7.79E-10
GAS5	ZHX1-C8orf76	0.910169201	1.60E-07
GAS5	NR3C1	0.907453437	2.02E-07
GAS5	COA6	0.906752454	2.14E-07
GAS5	SH3GLB1	0.908035554	1.92E-07
GAS5	NSFL1C	0.916139719	9.43E-08
GAS5	RNF40	0.91586442	9.67E-08
GAS5	C1QBP	0.92079042	6.06E-08
GAS5	AHCYL1	0.90899067	1.77E-07
GAS5	PPP6R2	0.904790926	2.51E-07
GAS5	ST3GAL4	0.907974451	1.93E-07
GAS5	ETF1	0.952915846	1.05E-09
GAS5	SSBP1	0.90585514	2.30E-07
GAS5	ITCH	0.9017907	3.19E-07
GAS5	CDK9	0.916060486	9.50E-08
GAS5	AARSD1	0.901992441	3.14E-07
GAS5	AP3D1	0.907957113	1.93E-07
GAS5	PLEKHB2	0.919017528	7.20E-08
GAS5	RPS3A	0.943108366	4.61E-09
GAS5	ZNF706	0.91643857	9.17E-08
GAS5	CAMKK2	0.929579366	2.43E-08
GAS5	TTC19	0.933391455	1.58E-08
GAS5	LOC100129361	0.915329209	1.02E-07
GAS5	PSMD6	0.900326866	3.57E-07
GAS5	TWIST2	0.916643147	9.00E-08
GAS5	STX4	0.923105732	4.82E-08
GAS5	YTHDF3	0.907642764	1.99E-07
GAS5	EBPL	0.922985062	4.88E-08
GAS5	POLR2H	0.900654082	3.48E-07
GAS5	PES1	0.954516843	7.98E-10
GAS5	ADNP	0.924297432	4.27E-08
GAS5	PTGES3	0.901534972	3.25E-07
GAS5	KCTD17	0.906165011	2.24E-07
GAS5	POLR1B	0.906467431	2.19E-07
GAS5	ZNF7	0.927504388	3.05E-08
GAS5	CCNY	0.90645789	2.19E-07
GAS5	TRIP12	0.912135726	1.35E-07
GAS5	NUBP2	0.900647976	3.48E-07
GAS5	EIF3C	0.915249258	1.02E-07
GAS5	UFM1	0.902291575	3.06E-07
GAS5	FAM120A	0.90241462	3.03E-07
GAS5	CBR1	0.917121656	8.61E-08
GAS5	RNASEH1	0.904255253	2.62E-07
GAS5	COMMD5	0.911504585	1.43E-07
GAS5	CCND3	0.925417102	3.80E-08
GAS5	SDAD1	0.966706312	6.84E-11
GAS5	DGKQ	0.921813347	5.48E-08
GAS5	DHX9	0.901093546	3.36E-07
GAS5	DECR1	0.911320199	1.45E-07
GAS5	DRG2	0.915220433	1.03E-07
GAS5	EIF2S3	0.931660165	1.93E-08
GAS5	FBL	0.921814365	5.48E-08
GAS5	FOXF2	0.958643615	3.78E-10
GAS5	ICT1	0.900838967	3.43E-07
GAS5	APEX1	0.902193318	3.09E-07
GAS5	ARF6	0.911608906	1.42E-07
GAS5	ATP5D	0.906489138	2.18E-07
GAS5	CCT6A	0.918631626	7.47E-08
GAS5	EIF5	0.916023685	9.53E-08
GAS5	ERCC1	0.944311576	3.90E-09
GAS5	FKBP4	0.924263497	4.28E-08
GAS5	FUT4	0.926524542	3.39E-08
GAS5	GTF2E2	0.913857071	1.16E-07
GAS5	HSPE1	0.911591027	1.42E-07
GAS5	ITPR3	0.916955184	8.74E-08
GAS5	KPNA4	0.917138475	8.60E-08
GAS5	MAGOH	0.904679392	2.53E-07
GAS5	FURIN	0.931607392	1.94E-08
GAS5	PHB	0.913211849	1.23E-07
GAS5	PLRG1	0.912589575	1.30E-07
GAS5	PSMA3	0.914485074	1.10E-07
GAS5	PSMB7	0.910811532	1.52E-07
GAS5	PSMB10	0.912077281	1.36E-07
GAS5	PSMD2	0.906540293	2.18E-07
GAS5	PSMD3	0.912598134	1.30E-07
GAS5	PSMD9	0.932364557	1.78E-08
GAS5	PSMD13	0.902158707	3.09E-07
GAS5	PTMA	0.908845303	1.79E-07
GAS5	PTPN9	0.915093152	1.04E-07
GAS5	PTPN11	0.922106717	5.33E-08
GAS5	PTPN12	0.908922092	1.78E-07
GAS5	RBM4	0.919993655	6.55E-08
GAS5	RBMS1	0.947101769	2.61E-09
GAS5	UPF1	0.903359795	2.81E-07
GAS5	SBF1	0.922235463	5.26E-08
GAS5	SET	0.914646338	1.08E-07
GAS5	SGTA	0.908306555	1.88E-07
GAS5	SMARCB1	0.916656407	8.99E-08
GAS5	SNAPC2	0.900265702	3.59E-07
GAS5	SNRPB2	0.943460948	4.39E-09
GAS5	SNRPC	0.900604031	3.49E-07
GAS5	SUPT6H	0.935124959	1.29E-08
GAS5	YWHAB	0.936643706	1.07E-08
GAS5	ZNF131	0.910648016	1.54E-07
GAS5	ZNF134	0.93075975	2.13E-08
GAS5	ZBTB17	0.924678552	4.11E-08
GAS5	USP7	0.903388196	2.81E-07
GAS5	NAA10	0.902365654	3.04E-07
GAS5	AXIN1	0.962501651	1.75E-10
GAS5	VAPA	0.922805545	4.97E-08
GAS5	ZNF282	0.906092257	2.26E-07
GAS5	CDK13	0.918889028	7.29E-08
GAS5	EIF3A	0.931116091	2.05E-08
GAS5	EIF3D	0.90239744	3.04E-07
GAS5	EIF3I	0.914913803	1.05E-07
GAS5	BECN1	0.918283748	7.72E-08
GAS5	MRPL40	0.921111947	5.88E-08
GAS5	RIPK2	0.906243249	2.23E-07
GAS5	TNFRSF10B	0.928214709	2.83E-08
GAS5	HDAC3	0.9097322	1.66E-07
GAS5	SGPL1	0.909821763	1.65E-07
GAS5	MCM3AP	0.910442117	1.57E-07
GAS5	BUD31	0.947794755	2.35E-09
GAS5	RPS6KB2	0.918351504	7.67E-08
GAS5	UBE2M	0.911598714	1.42E-07
GAS5	HSPA9	0.94714034	2.59E-09
GAS5	PRKAR2A	0.944152115	3.99E-09
GAS5	KDM5C	0.921425764	5.70E-08
GAS5	MED17	0.923563186	4.60E-08
GAS5	COX11	0.928312829	2.80E-08
GAS5	CSK	0.910124453	1.61E-07
GAS5	DVL1	0.909324429	1.72E-07
GAS5	ENDOG	0.918167774	7.80E-08
GAS5	GTF2A2	0.903588112	2.76E-07
GAS5	HDGF	0.903447501	2.79E-07
GAS5	NAP1L1	0.929432506	2.47E-08
GAS5	PFKFB3	0.942219542	5.21E-09
GAS5	SMS	0.90937425	1.72E-07
GAS5	DAP3	0.953523379	9.46E-10
GAS5	MTA1	0.949386296	1.85E-09
GAS5	RRP9	0.921086087	5.89E-08
GAS5	PRKRIR	0.917286131	8.48E-08
GAS5	PDCD5	0.91856334	7.52E-08
GAS5	HGS	0.954314965	8.26E-10
GAS5	VAPB	0.944185001	3.97E-09
GAS5	MAPKAPK2	0.906628315	2.16E-07
GAS5	TXNL1	0.951776569	1.26E-09
GAS5	LONP1	0.918907335	7.27E-08
GAS5	KIF3B	0.948939597	1.98E-09
GAS5	CIAO1	0.956525583	5.60E-10
GAS5	PEX16	0.935395586	1.24E-08
GAS5	FXR2	0.910269902	1.59E-07
GAS5	HDAC1	0.914442327	1.10E-07
GAS5	NDUFB9	0.932141608	1.82E-08
GAS5	NHP2L1	0.92017777	6.44E-08
GAS5	NRF1	0.906443295	2.19E-07
GAS5	POLRMT	0.943706296	4.25E-09
GAS5	PPID	0.905707182	2.33E-07
GAS5	SLC27A4	0.904619546	2.54E-07
GAS5	BRD2	0.901803971	3.18E-07
GAS5	SART1	0.946708972	2.77E-09
GAS5	DNAJA3	0.945521417	3.29E-09
GAS5	GAK	0.927343621	3.10E-08
GAS5	GFER	0.903821264	2.71E-07
GAS5	PHF2	0.94825536	2.20E-09
GAS5	SCARB2	0.900982895	3.39E-07
GAS5	HSF1	0.920127418	6.47E-08
GAS5	TARBP1	0.907684469	1.98E-07
GAS5	SCAMP3	0.903087488	2.88E-07
GAS5	PDCD7	0.943047286	4.65E-09
GAS5	ZNF263	0.929557369	2.44E-08
GAS5	CEBPZ	0.931209988	2.03E-08
GAS5	RABEPK	0.903215421	2.85E-07
GAS5	DNAJA2	0.945705012	3.20E-09
GAS5	TBCD	0.904756737	2.52E-07
GAS5	TBX2	0.904645571	2.54E-07
GAS5	SNAPC5	0.925874721	3.63E-08
GAS5	EMC8	0.927063726	3.20E-08
GAS5	CD2BP2	0.925213043	3.88E-08
GAS5	PITPNA	0.928936929	2.61E-08
GAS5	POLR2I	0.929115851	2.56E-08
GAS5	PRKAB1	0.932674046	1.72E-08
GAS5	RANBP2	0.923606977	4.58E-08
GAS5	AIMP2	0.902805553	2.94E-07
GAS5	ARIH2	0.916882377	8.80E-08
GAS5	EMG1	0.957861775	4.38E-10
GAS5	EIF3M	0.909279509	1.73E-07
GAS5	CHERP	0.912868967	1.27E-07
GAS5	IPO7	0.92190988	5.43E-08
GAS5	ANP32B	0.938668329	8.30E-09
GAS5	CCT7	0.910615766	1.54E-07
GAS5	CCT4	0.933511018	1.56E-08
GAS5	TBL3	0.906800212	2.13E-07
GAS5	PSMC4	0.903891739	2.70E-07
GAS5	TRIM27	0.928903031	2.62E-08
GAS5	CTCF	0.904750951	2.52E-07
GAS5	CGRRF1	0.902414276	3.03E-07
GAS5	TUBGCP2	0.908997191	1.77E-07
GAS5	TPBG	0.914378219	1.11E-07
GAS5	SURF6	0.910588619	1.55E-07
GAS5	AFG3L2	0.905261809	2.42E-07
GAS5	PSMF1	0.905496948	2.37E-07
GAS5	CCNI	0.915164907	1.03E-07
GAS5	SF3B2	0.905499324	2.37E-07
GAS5	RAB35	0.913982764	1.15E-07
GAS5	IDH3B	0.930740649	2.14E-08
GAS5	SRP72	0.916864489	8.82E-08
GAS5	WWP1	0.907159671	2.07E-07
GAS5	RER1	0.921796027	5.49E-08
GAS5	ABCF2	0.902476838	3.02E-07
GAS5	MRPL3	0.900154451	3.62E-07
GAS5	DDX19B	0.914270653	1.12E-07
GAS5	KLHL2	0.944637703	3.73E-09
GAS5	LYPLA2	0.900860516	3.42E-07
GAS5	TUSC2	0.908835539	1.80E-07
GAS5	GNA12	0.924867564	4.03E-08
GAS5	CASC3	0.909996707	1.63E-07
GAS5	NCBP2	0.917037421	8.68E-08
GAS5	CCT5	0.900264491	3.59E-07
GAS5	DGAT1	0.924245231	4.29E-08
GAS5	GTF3C5	0.900321411	3.57E-07
GAS5	DNPEP	0.901933958	3.15E-07
GAS5	AHSA1	0.90335812	2.81E-07
GAS5	AATF	0.918705285	7.42E-08
GAS5	TFIP11	0.931721905	1.91E-08
GAS5	B3GAT3	0.927923086	2.92E-08
GAS5	ILF3	0.903331914	2.82E-07
GAS5	XRN2	0.924236529	4.30E-08
GAS5	NUFIP1	0.934180823	1.44E-08
GAS5	PFDN2	0.915201737	1.03E-07
GAS5	PRDM4	0.929719648	2.40E-08
GAS5	TIMM10	0.917273036	8.49E-08
GAS5	TIMM13	0.911581582	1.42E-07
GAS5	TIMM9	0.936949572	1.03E-08
GAS5	TINF2	0.900010604	3.66E-07
GAS5	VPS4A	0.94563116	3.23E-09
GAS5	HTRA2	0.935191615	1.28E-08
GAS5	RBM15B	0.903814137	2.71E-07
GAS5	C18orf8	0.92676595	3.30E-08
GAS5	PARVB	0.904889763	2.49E-07
GAS5	ALG5	0.902871819	2.93E-07
GAS5	SNX12	0.916870437	8.81E-08
GAS5	ABT1	0.919375558	6.95E-08
GAS5	SERTAD1	0.933847394	1.50E-08
GAS5	STRN4	0.903009558	2.89E-07
GAS5	STOML2	0.96049246	2.64E-10
GAS5	UBQLN2	0.949972442	1.69E-09
GAS5	DHX38	0.900049232	3.65E-07
GAS5	MRPS28	0.914572388	1.09E-07
GAS5	NOB1	0.931221937	2.03E-08
GAS5	C16orf72	0.91260012	1.30E-07
GAS5	MKRN2	0.929652984	2.41E-08
GAS5	NDUFAF4	0.909743652	1.66E-07
GAS5	MRPL15	0.938566991	8.40E-09
GAS5	CNIH4	0.928082795	2.87E-08
GAS5	PPP2R1A	0.916262181	9.32E-08
GAS5	UBL4A	0.930351505	2.23E-08
GAS5	TMEM5	0.917287209	8.48E-08
GAS5	RTCB	0.919573622	6.82E-08
GAS5	IL17RA	0.920760846	6.08E-08
GAS5	FJX1	0.930251388	2.26E-08
GAS5	ZBTB11	0.93262354	1.73E-08
GAS5	SNX5	0.929551937	2.44E-08
GAS5	KLHL20	0.914698509	1.08E-07
GAS5	MOCS3	0.906931959	2.11E-07
GAS5	ZNF330	0.952700883	1.09E-09
GAS5	PRPF19	0.935945714	1.16E-08
GAS5	DNTTIP2	0.923959908	4.42E-08
GAS5	MDN1	0.911340066	1.45E-07
GAS5	PPM1F	0.908311352	1.88E-07
GAS5	LPIN2	0.900180718	3.61E-07
GAS5	FAM53B	0.905151491	2.44E-07
GAS5	HERPUD1	0.918464947	7.59E-08
GAS5	RAB11FIP3	0.908527518	1.84E-07
GAS5	SART3	0.907869989	1.95E-07
GAS5	EIF4A3	0.942547407	4.98E-09
GAS5	PTDSS1	0.91433122	1.11E-07
GAS5	SNX19	0.903969175	2.68E-07
GAS5	TATDN2	0.916167573	9.41E-08
GAS5	TOMM20	0.927815815	2.95E-08
GAS5	TECPR2	0.927394736	3.09E-08
GAS5	DENND4B	0.92504401	3.95E-08
GAS5	FAM3C	0.900031358	3.65E-07
GAS5	PPP6R1	0.936771644	1.05E-08
GAS5	RBM34	0.901983799	3.14E-07
GAS5	ZZEF1	0.911271116	1.46E-07
GAS5	EFR3A	0.913288489	1.22E-07
GAS5	TTLL12	0.90301144	2.89E-07
GAS5	RRS1	0.903929738	2.69E-07
GAS5	CLUH	0.90913972	1.75E-07
GAS5	CSTF2T	0.923345736	4.70E-08
GAS5	FKBP15	0.918021014	7.91E-08
GAS5	RRP8	0.912730197	1.28E-07
GAS5	ICE1	0.901552302	3.24E-07
GAS5	SCRIB	0.912867898	1.27E-07
GAS5	SAMM50	0.93892546	8.03E-09
GAS5	BRMS1	0.939287663	7.66E-09
GAS5	DCAF13	0.949761205	1.74E-09
GAS5	THUMPD3	0.915341661	1.01E-07
GAS5	ZDHHC5	0.914574791	1.09E-07
GAS5	PTPN23	0.929360711	2.49E-08
GAS5	AAR2	0.905461095	2.38E-07
GAS5	PTCD1	0.944940834	3.57E-09
GAS5	SENP6	0.917933487	7.98E-08
GAS5	FGFR1OP2	0.907470958	2.01E-07
GAS5	EIF2B4	0.903233758	2.84E-07
GAS5	NOC2L	0.926540885	3.38E-08
GAS5	RSL1D1	0.953182954	1.00E-09
GAS5	SENP3	0.951535097	1.31E-09
GAS5	MBD1	0.906588816	2.17E-07
GAS5	FGFR1	0.946260959	2.95E-09
GAS5	AZIN1	0.937480935	9.64E-09
GAS5	METTL13	0.912744448	1.28E-07
GAS5	NMD3	0.942417155	5.07E-09
GAS5	GET4	0.923265343	4.74E-08
GAS5	FCF1	0.921635996	5.58E-08
GAS5	THAP4	0.9443882	3.86E-09
GAS5	MRPS17	0.90874009	1.81E-07
GAS5	UTP18	0.961650481	2.09E-10
GAS5	TRAPPC12	0.904354616	2.60E-07
GAS5	C14orf166	0.907321728	2.04E-07
GAS5	MRPS16	0.906409955	2.20E-07
GAS5	MRPS18C	0.938919929	8.03E-09
GAS5	MRPS23	0.940246006	6.77E-09
GAS5	MRPS33	0.918708761	7.41E-08
GAS5	HDGFRP3	0.915976223	9.57E-08
GAS5	PTRH2	0.922756546	4.99E-08
GAS5	NAA20	0.935857671	1.18E-08
GAS5	RWDD1	0.910540247	1.55E-07
GAS5	RAB10	0.906172505	2.24E-07
GAS5	NOL7	0.93547646	1.23E-08
GAS5	UBAC1	0.921719465	5.53E-08
GAS5	TRIP4	0.908307742	1.88E-07
GAS5	DBR1	0.933305213	1.59E-08
GAS5	DDX41	0.908468679	1.85E-07
GAS5	YTHDF2	0.942259029	5.18E-09
GAS5	SS18L2	0.914862391	1.06E-07
GAS5	TACO1	0.925908472	3.61E-08
GAS5	C9orf114	0.901219171	3.33E-07
GAS5	GLRX5	0.92695934	3.23E-08
GAS5	EMC4	0.92553345	3.76E-08
GAS5	C9orf78	0.920047926	6.52E-08
GAS5	UBAP1	0.92023887	6.40E-08
GAS5	SIRT6	0.920558301	6.20E-08
GAS5	MRPS30	0.925333854	3.84E-08
GAS5	SURF2	0.903117645	2.87E-07
GAS5	TRIM44	0.948588693	2.09E-09
GAS5	GATAD2A	0.913278395	1.22E-07
GAS5	POMGNT1	0.920439097	6.28E-08
GAS5	ZCCHC2	0.957306346	4.85E-10
GAS5	YTHDF1	0.925473975	3.78E-08
GAS5	UBE2R2	0.906310679	2.22E-07
GAS5	CHCHD3	0.936788446	1.05E-08
GAS5	TRMT10C	0.935264335	1.26E-08
GAS5	KANSL2	0.924399984	4.22E-08
GAS5	5-Mar	0.913924935	1.15E-07
GAS5	OCIAD1	0.900965273	3.40E-07
GAS5	NHP2	0.940152476	6.85E-09
GAS5	TMEM127	0.941847547	5.47E-09
GAS5	TXNL4B	0.912948959	1.26E-07
GAS5	CPSF3L	0.910583776	1.55E-07
GAS5	ASB6	0.914240691	1.12E-07
GAS5	PINX1	0.910290577	1.59E-07
GAS5	DDX27	0.916484932	9.13E-08
GAS5	C19orf24	0.90297856	2.90E-07
GAS5	TRMU	0.966278851	7.56E-11
GAS5	SAMD4B	0.925247073	3.87E-08
GAS5	RBM22	0.913983299	1.15E-07
GAS5	AKIRIN2	0.906620421	2.16E-07
GAS5	CCDC94	0.901304737	3.31E-07
GAS5	WDR74	0.943818705	4.18E-09
GAS5	TSR1	0.903026205	2.89E-07
GAS5	MRPS18A	0.926589532	3.36E-08
GAS5	RNMTL1	0.931325837	2.00E-08
GAS5	SMG8	0.935056137	1.30E-08
GAS5	MAP1S	0.916469162	9.15E-08
GAS5	DDX28	0.921890446	5.44E-08
GAS5	LSG1	0.905054021	2.46E-07
GAS5	PLGRKT	0.936158838	1.13E-08
GAS5	USE1	0.91720351	8.54E-08
GAS5	UNC45A	0.922340167	5.20E-08
GAS5	RNF114	0.944944048	3.57E-09
GAS5	FEM1A	0.905094268	2.45E-07
GAS5	MATR3	0.909946141	1.63E-07
GAS5	MIEF1	0.927604913	3.02E-08
GAS5	MTRF1L	0.911291365	1.46E-07
GAS5	CCDC93	0.937425963	9.70E-09
GAS5	ASNSD1	0.914609759	1.08E-07
GAS5	MRPL50	0.9386371	8.33E-09
GAS5	ZNF26	0.908918066	1.78E-07
GAS5	WDR45B	0.921602797	5.60E-08
GAS5	GSK3A	0.932451187	1.76E-08
GAS5	DIABLO	0.905930806	2.29E-07
GAS5	LARS	0.915207332	1.03E-07
GAS5	KCMF1	0.9137379	1.17E-07
GAS5	UBQLN4	0.933877848	1.49E-08
GAS5	WRNIP1	0.927976904	2.90E-08
GAS5	DUS3L	0.94371321	4.24E-09
GAS5	MRPS22	0.943805588	4.19E-09
GAS5	CCDC47	0.915260015	1.02E-07
GAS5	ATXN7L3	0.909805419	1.65E-07
GAS5	COQ9	0.913603006	1.19E-07
GAS5	EIF2B3	0.903568063	2.77E-07
GAS5	UTP3	0.961680298	2.07E-10
GAS5	MRPL47	0.927910662	2.92E-08
GAS5	SEPN1	0.918684488	7.43E-08
GAS5	RAB22A	0.934148021	1.44E-08
GAS5	REXO1	0.900413422	3.54E-07
GAS5	LRRC47	0.93981621	7.16E-09
GAS5	ZNF319	0.930147468	2.29E-08
GAS5	KIAA1462	0.932739703	1.70E-08
GAS5	VPS18	0.901312326	3.31E-07
GAS5	DHX36	0.940134242	6.87E-09
GAS5	RDH14	0.928654211	2.69E-08
GAS5	DDX55	0.920995394	5.94E-08
GAS5	NCOA5	0.913297168	1.22E-07
GAS5	NDUFV2	0.949132692	1.92E-09
GAS5	SLC5A6	0.933976705	1.47E-08
GAS5	MRPS12	0.959889195	2.97E-10
GAS5	TMX4	0.918974692	7.23E-08
GAS5	ENOPH1	0.952595672	1.10E-09
GAS5	RPRD1B	0.945366334	3.36E-09
GAS5	ABRACL	0.905932113	2.29E-07
GAS5	C21orf59	0.941704723	5.58E-09
GAS5	C12orf10	0.939598114	7.36E-09
GAS5	MRPS35	0.904011346	2.67E-07
GAS5	ATG101	0.906472184	2.19E-07
GAS5	POLR2F	0.906367372	2.21E-07
GAS5	RELA	0.912947484	1.26E-07
GAS5	EGLN1	0.906382902	2.20E-07
GAS5	DUS1L	0.933851745	1.50E-08
GAS5	PDF	0.919451858	6.90E-08
GAS5	GZF1	0.911979017	1.37E-07
GAS5	MRPS25	0.901932271	3.15E-07
GAS5	CERK	0.925578794	3.74E-08
GAS5	AEN	0.90196242	3.14E-07
GAS5	CCDC71	0.92267125	5.03E-08
GAS5	KRI1	0.933387568	1.58E-08
GAS5	SOWAHC	0.920106258	6.48E-08
GAS5	UBE2Z	0.901305721	3.31E-07
GAS5	C8orf33	0.974400341	8.56E-12
GAS5	MRPL57	0.966363074	7.41E-11
GAS5	CUEDC2	0.902234787	3.08E-07
GAS5	C7orf26	0.95920944	3.39E-10
GAS5	TMEM185B	0.93253218	1.74E-08
GAS5	TNIP2	0.936991082	1.02E-08
GAS5	LENG1	0.943214634	4.55E-09
GAS5	DCAF10	0.919708777	6.74E-08
GAS5	NDUFS7	0.900180907	3.61E-07
GAS5	WDR25	0.903783357	2.72E-07
GAS5	C2orf47	0.931311211	2.01E-08
GAS5	GCC1	0.945202638	3.44E-09
GAS5	MUL1	0.952207247	1.18E-09
GAS5	VPS37B	0.932358928	1.78E-08
GAS5	GEMIN7	0.944371274	3.87E-09
GAS5	KLHL36	0.901286375	3.31E-07
GAS5	FBXO31	0.918096386	7.86E-08
GAS5	ZNF408	0.924610738	4.13E-08
GAS5	ACTR5	0.933005169	1.65E-08
GAS5	RPF1	0.925328457	3.84E-08
GAS5	PTGES2	0.921951798	5.41E-08
GAS5	GRPEL1	0.913413549	1.21E-07
GAS5	TRABD	0.91083851	1.51E-07
GAS5	FLAD1	0.922487735	5.13E-08
GAS5	WDR82	0.901194567	3.34E-07
GAS5	BTBD1	0.913506071	1.20E-07
GAS5	B9D2	0.903553356	2.77E-07
GAS5	INTS5	0.920677094	6.13E-08
GAS5	ILKAP	0.912970354	1.26E-07
GAS5	MRPS26	0.906545477	2.17E-07
GAS5	CCDC130	0.914162076	1.13E-07
GAS5	ZNF696	0.91925196	7.04E-08
GAS5	TSC22D4	0.946369506	2.91E-09
GAS5	QTRT1	0.911399465	1.44E-07
GAS5	PDPK1	0.90076527	3.45E-07
GAS5	HNRNPC	0.903554062	2.77E-07
GAS5	MARK4	0.901804487	3.18E-07
GAS5	MRPL9	0.936740537	1.06E-08
GAS5	ZMIZ2	0.900254619	3.59E-07
GAS5	MRPS5	0.929357593	2.49E-08
GAS5	MRPL32	0.926267424	3.48E-08
GAS5	FRMD8	0.945908157	3.11E-09
GAS5	ARMC10	0.902198472	3.08E-07
GAS5	STARD3NL	0.92075208	6.09E-08
GAS5	MRPL14	0.901544529	3.25E-07
GAS5	ZNF394	0.923057921	4.84E-08
GAS5	TMEM126A	0.954791149	7.61E-10
GAS5	MED10	0.920590665	6.18E-08
GAS5	LDOC1L	0.935171637	1.28E-08
GAS5	DCUN1D5	0.954733044	7.69E-10
GAS5	C9orf64	0.919068693	7.16E-08
GAS5	ING5	0.901264212	3.32E-07
GAS5	LLPH	0.942427229	5.06E-09
GAS5	DDI2	0.906117556	2.25E-07
GAS5	WIBG	0.922330148	5.21E-08
GAS5	MON1A	0.907049435	2.09E-07
GAS5	MRPL38	0.916602617	9.03E-08
GAS5	JAGN1	0.914057913	1.14E-07
GAS5	PHF5A	0.900891339	3.42E-07
GAS5	FAM136A	0.939981839	7.01E-09
GAS5	C8orf76	0.913544829	1.19E-07
GAS5	ABHD13	0.902850806	2.93E-07
GAS5	MFSD5	0.928241215	2.82E-08
GAS5	PURB	0.934891164	1.32E-08
GAS5	ZNF622	0.945131488	3.47E-09
GAS5	ITPA	0.91446629	1.10E-07
GAS5	SYS1	0.914867639	1.06E-07
GAS5	TP53RK	0.907132961	2.07E-07
GAS5	VPS26B	0.900881253	3.42E-07
GAS5	CCND1	0.929248572	2.52E-08
GAS5	RPUSD1	0.902773696	2.95E-07
GAS5	TM2D3	0.919482773	6.88E-08
GAS5	PUF60	0.915071368	1.04E-07
GAS5	RNPS1	0.904352308	2.60E-07
GAS5	TJAP1	0.924923197	4.00E-08
GAS5	SLC35A4	0.904079755	2.66E-07
GAS5	DTD1	0.91096553	1.50E-07
GAS5	OVCA2	0.945701277	3.20E-09
GAS5	UBE3A	0.937158339	1.00E-08
GAS5	PPP1R18	0.935202821	1.27E-08
GAS5	KTI12	0.91812131	7.84E-08
GAS5	C11orf84	0.918257271	7.74E-08
GAS5	H2AFY	0.914065236	1.14E-07
GAS5	DHX30	0.925003427	3.97E-08
GAS5	PPP1R14B	0.913042636	1.25E-07
GAS5	NDNL2	0.911748494	1.40E-07
GAS5	RHOT2	0.903923418	2.69E-07
GAS5	DPH7	0.919814643	6.67E-08
GAS5	CSNK1D	0.919537609	6.85E-08
GAS5	MAPKAPK5	0.94235661	5.11E-09
GAS5	MTFMT	0.948539596	2.10E-09
GAS5	RPIA	0.944329814	3.89E-09
GAS5	ZC3H18	0.904267567	2.62E-07
GAS5	UBLCP1	0.945047115	3.52E-09
GAS5	MAX	0.906797201	2.13E-07
GAS5	ZSCAN25	0.908204043	1.89E-07
GAS5	MRPL30	0.918761319	7.38E-08
GAS5	SLC15A4	0.947985249	2.29E-09
GAS5	ZNF511	0.926502038	3.39E-08
GAS5	MRPL4	0.902489366	3.02E-07
GAS5	FBXO22	0.908489816	1.85E-07
GAS5	MRPL10	0.911794722	1.39E-07
GAS5	PSMB8	0.924339251	4.25E-08
GAS5	EPN2	0.93337619	1.58E-08
GAS5	CSNK1E	0.908245983	1.89E-07
GAS5	CHMP7	0.924464148	4.20E-08
GAS5	TADA2B	0.904160816	2.64E-07
GAS5	TRMT61A	0.953534838	9.44E-10
GAS5	C1orf216	0.903200291	2.85E-07
GAS5	DDX11	0.918944909	7.25E-08
GAS5	TMEM199	0.969347307	3.56E-11
GAS5	C1GALT1C1	0.902867788	2.93E-07
GAS5	C9orf69	0.907572219	2.00E-07
GAS5	SIPA1	0.900011504	3.66E-07
GAS5	EML3	0.921132651	5.86E-08
GAS5	RNF19B	0.967261862	5.99E-11
GAS5	PEX10	0.913667775	1.18E-07
GAS5	ZNF398	0.928145821	2.85E-08
GAS5	TRIM35	0.937739267	9.33E-09
GAS5	CNTD1	0.934319219	1.42E-08
GAS5	INO80E	0.913785932	1.17E-07
GAS5	RNF149	0.947044897	2.63E-09
GAS5	IDH3G	0.908602116	1.83E-07
GAS5	DDX51	0.932593315	1.73E-08
GAS5	ADRM1	0.91815383	7.81E-08
GAS5	PTPMT1	0.908657491	1.82E-07
GAS5	PSME1	0.913037241	1.25E-07
GAS5	ZNF598	0.923717505	4.53E-08
GAS5	ATG4B	0.907531779	2.00E-07
GAS5	CCDC50	0.903159853	2.86E-07
GAS5	MTDH	0.901791762	3.18E-07
GAS5	AGPAT6	0.954275094	8.32E-10
GAS5	MRPL52	0.910033615	1.62E-07
GAS5	MRPL21	0.908833476	1.80E-07
GAS5	AUP1	0.910523844	1.56E-07
GAS5	HKR1	0.918633462	7.47E-08
GAS5	UBE2D3	0.904560723	2.56E-07
GAS5	ZFAND2A	0.921178662	5.84E-08
GAS5	WDR53	0.932342938	1.78E-08
GAS5	UBE2G2	0.923963071	4.42E-08
GAS5	PLCG1	0.910867937	1.51E-07
GAS5	HEATR3	0.915367843	1.01E-07
GAS5	UBE2I	0.903739455	2.73E-07
GAS5	UBE2J2	0.901865284	3.17E-07
GAS5	RNF126	0.905468426	2.38E-07
GAS5	COX20	0.923126449	4.81E-08
GAS5	RPL7L1	0.917728691	8.13E-08
GAS5	ZFP69	0.910723892	1.53E-07
GAS5	CARM1	0.912677006	1.29E-07
GAS5	MPRIP	0.934394011	1.40E-08
GAS5	POLR1C	0.907754628	1.97E-07
GAS5	ELP5	0.914597864	1.09E-07
GAS5	DPH3	0.916820121	8.85E-08
GAS5	RNF216	0.906832058	2.12E-07
GAS5	ERICH1	0.944201718	3.96E-09
GAS5	FAM195B	0.909887555	1.64E-07
GAS5	DFFA	0.910002853	1.63E-07
